# Supplementary material for: Di­bromido­bis­(2-methyl-1H-benzimidazole-κN 3)cadmium
Source: Acta Crystallogr Sect E Struct Rep Online. 2013 Sep 7;69(Pt 10):m536. doi: 10.1107/S1600536813024549 (PMC3790347; doi:10.1107/S1600536813024549)
Supplement: Supplementary file 1 [file e-69-0m536-sup1.cif]

##############################################################################
#                                                                            #
# This CIF contains the data in a paper accepted for publication in          #
# Acta Crystallographica Section E. It conforms to the requirements of       #
# Notes for Authors for Acta Crystallographica Section E, and has been       #
# peer reviewed under the auspices of the IUCr Commission on Journals.       #
#                                                                            #
# Full details of the Crystallographic Information File format               #
# are given in the paper "The Crystallographic Information File (CIF):       #
# a New Standard Archive File for Crystallography" by S. R. Hall, F. H.      #
# Allen and I. D. Brown [Acta Cryst. (1991), A47, 655-685].                  #
#                                                                            #
# The current version of the core CIF dictionary is obtainable from          #
# ftp://ftp.iucr.org/pub/cif_core.dic.                                       #
#                                                                            #
# Software is freely available for graphical display of the structure(s)     #
# in this CIF. For information consult the CIF software page                 #
# http://www.iucr.org/resources/cif/software.                                #
#                                                                            #
# This file may be used for bona fide research purposes within the           #
# scientific community so long as proper attribution is given to the journal # 
# article from which it was obtained.                                        #
#                                                                            #
##############################################################################
data_global
_audit_creation_method     'form.cif (version 2.0)'
_journal_data_validation_number     ?
_journal_date_recd_electronic     2013-08-10
_journal_date_accepted     2013-09-03
_journal_name_full     'Acta Crystallographica, Section E'
_journal_year     2013
_journal_volume     69
_journal_issue     10
_journal_page_first     m536
_journal_page_last     m536
_journal_paper_category     QM
_journal_paper_doi     10.1107/S1600536813024549
_journal_coeditor_code     KQ2008
_publ_contact_author_name     'Prof. Fa-qian Liu'
_publ_contact_author_address
;     Key Laboratory of Advanced Materials,
      Qingdao University of Science and Technology,
      Qingdao 266042,
      People's Republic of China
;
_publ_contact_author_email     'qdplastics@163.com'
_publ_contact_author_fax     '86 0532 84023947'
_publ_contact_author_phone     '86 0532 84023947'
_publ_section_title
;
Dibromidobis(2-methyl-1<i>H</i>-benzimidazole-\k<i>N</i>^3^)cadmium
;
loop_
    _publ_author_name
    _publ_author_footnote
    _publ_author_address
    'Bao-Cheng Liu' ?
;     Key Laboratory of Advanced Materials,
      Qingdao University of Science and Technology,
      Qingdao 266042,
      People's Republic of China
;
    'Yan-Ling Jin' ?
;     Key Laboratory of Advanced Materials,
      Qingdao University of Science and Technology,
      Qingdao 266042,
      People's Republic of China
;
    'Fa-Qian Liu' ?
;     Key Laboratory of Advanced Materials,
      Qingdao University of Science and Technology,
      Qingdao 266042,
      People's Republic of China
;
data_I
_audit_creation_method     SHELXL-97
_chemical_name_systematic
;
Dibromidobis(2-methyl-1<i>H</i>-benzimidazole-\k<i>N</i>^3^)cadmium
;
_chemical_name_common     ?
_chemical_formula_moiety     'C16 H16 Br2 Cd N4'
_chemical_formula_sum     'C16 H16 Br2 Cd N4'
_chemical_formula_iupac     '[Cd Br2 (C8 H8 N2)2]'
_chemical_formula_weight     536.54
_chemical_melting_point     ?
_symmetry_cell_setting     monoclinic
_symmetry_space_group_name_H-M     'P 21/c'
_symmetry_space_group_name_Hall     '-P 2ybc'
loop_
    _symmetry_equiv_pos_as_xyz
    'x, y, z'
    '-x, y+1/2, -z+1/2'
    '-x, -y, -z'
    'x, -y-1/2, z-1/2'
_cell_length_a     10.007(9)
_cell_length_b     14.747(12)
_cell_length_c     12.399(11)
_cell_angle_alpha     90.00
_cell_angle_beta     93.088(14)
_cell_angle_gamma     90.00
_cell_volume     1827(3)
_cell_formula_units_Z     4
_cell_measurement_reflns_used     3275
_cell_measurement_theta_min     2.46
_cell_measurement_theta_max     26.56
_cell_measurement_temperature     296(2)
_exptl_crystal_description     block
_exptl_crystal_colour     colorless
_exptl_crystal_size_max     0.22
_exptl_crystal_size_mid     0.18
_exptl_crystal_size_min     0.16
_exptl_crystal_density_diffrn     1.951
_exptl_crystal_density_meas     ?
_exptl_crystal_density_method     'not measured'
_exptl_crystal_F_000     1032
_exptl_absorpt_coefficient_mu     5.572
_exptl_absorpt_correction_type     multi-scan
_exptl_absorpt_process_details     '(<i>ABSCOR</i>; Higashi, 1995)'
_exptl_absorpt_correction_T_min     0.374
_exptl_absorpt_correction_T_max     0.469
_exptl_special_details
;
;
_diffrn_ambient_temperature     296(2)
_diffrn_radiation_type     MoK\a
_diffrn_radiation_wavelength     0.71073
_diffrn_radiation_source     'fine-focus sealed tube'
_diffrn_radiation_monochromator     graphite
_diffrn_measurement_device_type     'Rigaku R-AXIS Spider'
_diffrn_measurement_method     '\w scans'
_diffrn_detector_area_resol_mean     ?
_diffrn_reflns_number     9698
_diffrn_reflns_av_R_equivalents     0.0324
_diffrn_reflns_av_sigmaI/netI     0.0394
_diffrn_reflns_theta_min     2.04
_diffrn_reflns_theta_max     26.00
_diffrn_reflns_theta_full     26.00
_diffrn_measured_fraction_theta_max     0.996
_diffrn_measured_fraction_theta_full     0.996
_diffrn_reflns_limit_h_min     -12
_diffrn_reflns_limit_h_max     10
_diffrn_reflns_limit_k_min     -18
_diffrn_reflns_limit_k_max     14
_diffrn_reflns_limit_l_min     -15
_diffrn_reflns_limit_l_max     14
_diffrn_standards_number     13
_diffrn_standards_interval_count     0
_diffrn_standards_interval_time     0
_diffrn_standards_decay_%     0
_refine_special_details
;
Refinement of <i>F</i>^2^ against ALL reflections. The weighted <i>R</i>-factor
<i>wR</i> and goodness of fit <i>S</i> are based on <i>F</i>^2^, conventional
<i>R</i>-factors <i>R</i> are based on <i>F</i>, with <i>F</i> set to zero for
negative <i>F</i>^2^. The threshold expression of <i>F</i>^2^ >
\s(<i>F</i>^2^) is used only for calculating <i>R</i>-factors(gt) <i>etc</i>.
and is not relevant to the choice of reflections for refinement.
<i>R</i>-factors based on <i>F</i>^2^ are statistically about twice as large
as those based on <i>F</i>, and <i>R</i>- factors based on ALL data will be
even larger.
;
_reflns_number_total     3585
_reflns_number_gt     2748
_reflns_threshold_expression     I>2\s(I)
_refine_ls_structure_factor_coef     Fsqd
_refine_ls_matrix_type     full
_refine_ls_R_factor_all     0.0494
_refine_ls_R_factor_gt     0.0328
_refine_ls_wR_factor_gt     0.0729
_refine_ls_wR_factor_ref     0.0767
_refine_ls_goodness_of_fit_ref     1.001
_refine_ls_restrained_S_all     1.001
_refine_ls_number_reflns     3585
_refine_ls_number_parameters     210
_refine_ls_number_restraints     0
_refine_ls_hydrogen_treatment     constr
_refine_ls_weighting_scheme     calc
_refine_ls_weighting_details
                 'calc w=1/[\s^2^(Fo^2^)+(0.0407P)^2^] where P=(Fo^2^+2Fc^2^)/3'
_atom_sites_solution_hydrogens     geom
_atom_sites_solution_primary     direct
_atom_sites_solution_secondary     difmap
_refine_ls_shift/su_max     0.001
_refine_ls_shift/su_mean     0.000
_refine_diff_density_max     0.386
_refine_diff_density_min     -1.019
_refine_ls_extinction_method     none
_refine_ls_extinction_coef     ?
loop_
    _atom_type_symbol
    _atom_type_description
    _atom_type_scat_dispersion_real
    _atom_type_scat_dispersion_imag
    _atom_type_scat_source
    'C' 'C' 0.0033 0.0016
                         'International Tables Vol C Tables 4.2.6.8 and 6.1.1.4'
    'H' 'H' 0.0000 0.0000
                         'International Tables Vol C Tables 4.2.6.8 and 6.1.1.4'
    'N' 'N' 0.0061 0.0033
                         'International Tables Vol C Tables 4.2.6.8 and 6.1.1.4'
    'Br' 'Br' -0.2901 2.4595
                         'International Tables Vol C Tables 4.2.6.8 and 6.1.1.4'
    'Cd' 'Cd' -0.8075 1.2024
                         'International Tables Vol C Tables 4.2.6.8 and 6.1.1.4'
_computing_data_collection     '<i>RAPID-AUTO</i> (Rigaku, 2004)'
_computing_cell_refinement     '<i>RAPID-AUTO</i> (Rigaku, 2004)'
_computing_data_reduction     '<i>RAPID-AUTO</i> (Rigaku, 2004)'
_computing_structure_solution     '<i>SHELXTL</i> (Sheldrick, 2008)'
_computing_structure_refinement     '<i>SHELXTL</i> (Sheldrick, 2008)'
_computing_molecular_graphics     '<i>SHELXTL</i> (Sheldrick, 2008)'
_computing_publication_material     '<i>SHELXTL</i> (Sheldrick, 2008)'
loop_
    _atom_site_type_symbol
    _atom_site_label
    _atom_site_fract_x
    _atom_site_fract_y
    _atom_site_fract_z
    _atom_site_U_iso_or_equiv
    _atom_site_adp_type
    _atom_site_calc_flag
    _atom_site_refinement_flags
    _atom_site_occupancy
    _atom_site_symmetry_multiplicity
    _atom_site_disorder_assembly
    _atom_site_disorder_group
    N N1 0.3592(3) 0.96335(19) 0.8577(2) 0.0362(7) Uani d . 1 1 . .
    N N2 0.5028(4) 0.8661(2) 0.9341(3) 0.0485(9) Uani d . 1 1 . .
    H H2 0.5712 0.8311 0.9428 0.058 Uiso calc R 1 1 . .
    N N3 0.0723(3) 1.01679(18) 0.6820(2) 0.0339(7) Uani d . 1 1 . .
    N N4 -0.1049(3) 0.93220(19) 0.6357(2) 0.0417(8) Uani d . 1 1 . .
    H H4 -0.1554 0.8851 0.6290 0.050 Uiso calc R 1 1 . .
    Br Br1 0.40130(5) 1.14156(3) 0.60773(4) 0.06071(16) Uani d . 1 1 . .
    Br Br2 0.20546(5) 1.20099(3) 0.88850(4) 0.06367(17) Uani d . 1 1 . .
    C C1 0.4087(4) 0.8806(2) 1.0086(3) 0.0409(9) Uani d . 1 1 . .
    C C2 0.3939(5) 0.8457(3) 1.1109(3) 0.0531(12) Uani d . 1 1 . .
    H H2A 0.4561 0.8060 1.1434 0.064 Uiso calc R 1 1 . .
    C C3 0.2816(6) 0.8730(3) 1.1622(4) 0.0626(14) Uani d . 1 1 . .
    H H3 0.2681 0.8511 1.2311 0.075 Uiso calc R 1 1 . .
    C C4 0.1873(6) 0.9326(3) 1.1139(4) 0.0633(13) Uani d . 1 1 . .
    H H4A 0.1119 0.9482 1.1505 0.076 Uiso calc R 1 1 . .
    C C5 0.2045(5) 0.9687(3) 1.0127(3) 0.0535(11) Uani d . 1 1 . .
    H H5 0.1432 1.0094 0.9812 0.064 Uiso calc R 1 1 . .
    C C6 0.3175(4) 0.9417(2) 0.9597(3) 0.0368(9) Uani d . 1 1 . .
    C C7 0.4708(4) 0.9156(2) 0.8454(3) 0.0408(9) Uani d . 1 1 . .
    C C8 0.5489(5) 0.9139(3) 0.7478(4) 0.0620(13) Uani d . 1 1 . .
    H H8A 0.4935 0.9338 0.6867 0.093 Uiso calc R 1 1 . .
    H H8B 0.5793 0.8532 0.7355 0.093 Uiso calc R 1 1 . .
    H H8C 0.6246 0.9536 0.7578 0.093 Uiso calc R 1 1 . .
    C C9 -0.0236(4) 1.0707(2) 0.6250(3) 0.0332(8) Uani d . 1 1 . .
    C C10 -0.0180(4) 1.1618(2) 0.5961(3) 0.0420(9) Uani d . 1 1 . .
    H H10 0.0571 1.1972 0.6131 0.050 Uiso calc R 1 1 . .
    C C11 -0.1303(5) 1.1972(3) 0.5406(3) 0.0502(11) Uani d . 1 1 . .
    H H11 -0.1297 1.2575 0.5187 0.060 Uiso calc R 1 1 . .
    C C12 -0.2441(5) 1.1449(3) 0.5168(3) 0.0531(11) Uani d . 1 1 . .
    H H12 -0.3184 1.1720 0.4820 0.064 Uiso calc R 1 1 . .
    C C13 -0.2499(4) 1.0548(3) 0.5431(3) 0.0482(10) Uani d . 1 1 . .
    H H13 -0.3255 1.0199 0.5259 0.058 Uiso calc R 1 1 . .
    C C14 -0.1372(4) 1.0184(2) 0.5966(3) 0.0364(9) Uani d . 1 1 . .
    C C15 0.0180(4) 0.9343(2) 0.6856(3) 0.0386(9) Uani d . 1 1 . .
    C C16 0.0818(5) 0.8531(2) 0.7384(3) 0.0577(13) Uani d . 1 1 . .
    H H16A 0.1749 0.8514 0.7233 0.087 Uiso calc R 1 1 . .
    H H16B 0.0384 0.7992 0.7108 0.087 Uiso calc R 1 1 . .
    H H16C 0.0733 0.8566 0.8150 0.087 Uiso calc R 1 1 . .
    Cd Cd1 0.26490(3) 1.074421(18) 0.75481(2) 0.03930(11) Uani d . 1 1 . .
loop_
    _atom_site_aniso_label
    _atom_site_aniso_U_11
    _atom_site_aniso_U_22
    _atom_site_aniso_U_33
    _atom_site_aniso_U_12
    _atom_site_aniso_U_13
    _atom_site_aniso_U_23
    N1 0.039(2) 0.0255(15) 0.0436(18) 0.0043(14) 0.0033(15) 0.0002(14)
    N2 0.044(2) 0.0340(18) 0.066(2) 0.0133(15) -0.0060(18) 0.0078(17)
    N3 0.0365(18) 0.0242(15) 0.0410(16) -0.0068(13) 0.0015(14) -0.0021(13)
    N4 0.048(2) 0.0289(17) 0.0482(19) -0.0128(14) 0.0016(16) -0.0055(14)
    Br1 0.0653(3) 0.0460(3) 0.0713(3) -0.0150(2) 0.0077(2) 0.0149(2)
    Br2 0.0746(4) 0.0398(3) 0.0745(3) 0.0205(2) -0.0163(3) -0.0179(2)
    C1 0.044(2) 0.027(2) 0.050(2) -0.0007(17) -0.010(2) 0.0000(18)
    C2 0.066(3) 0.039(2) 0.053(3) -0.008(2) -0.017(2) 0.006(2)
    C3 0.089(4) 0.058(3) 0.041(2) -0.018(3) 0.003(3) -0.003(2)
    C4 0.082(4) 0.057(3) 0.052(3) 0.005(3) 0.016(3) -0.005(2)
    C5 0.058(3) 0.049(3) 0.053(3) 0.016(2) 0.002(2) -0.003(2)
    C6 0.043(2) 0.0256(19) 0.041(2) -0.0001(16) 0.0017(18) -0.0006(16)
    C7 0.039(2) 0.030(2) 0.053(2) 0.0008(17) 0.0057(19) -0.0037(18)
    C8 0.057(3) 0.050(3) 0.081(3) 0.006(2) 0.027(3) -0.005(2)
    C9 0.037(2) 0.030(2) 0.0328(19) 0.0039(16) 0.0046(16) -0.0025(16)
    C10 0.046(3) 0.033(2) 0.048(2) -0.0044(18) 0.0004(19) -0.0034(18)
    C11 0.068(3) 0.029(2) 0.053(2) 0.013(2) -0.003(2) -0.0004(19)
    C12 0.051(3) 0.054(3) 0.053(3) 0.013(2) -0.010(2) -0.006(2)
    C13 0.041(3) 0.053(3) 0.050(2) -0.004(2) -0.005(2) -0.011(2)
    C14 0.041(2) 0.035(2) 0.0341(19) -0.0006(17) 0.0046(17) -0.0080(16)
    C15 0.051(3) 0.028(2) 0.038(2) -0.0037(17) 0.0054(19) 0.0007(16)
    C16 0.082(4) 0.030(2) 0.059(3) -0.008(2) -0.014(2) 0.011(2)
    Cd1 0.04113(19) 0.02686(16) 0.04918(18) 0.00061(12) -0.00430(13) 0.00266(12)
_geom_special_details
;
All e.s.d.'s (except the e.s.d. in the dihedral angle between two l.s. planes)
are estimated using the full covariance matrix. The cell e.s.d.'s are taken
into account individually in the estimation of e.s.d.'s in distances, angles
and torsion angles; correlations between e.s.d.'s in cell parameters are only
used when they are defined by crystal symmetry. An approximate (isotropic)
treatment of cell e.s.d.'s is used for estimating e.s.d.'s involving l.s.
planes.
;
loop_
    _geom_bond_atom_site_label_1
    _geom_bond_atom_site_label_2
    _geom_bond_site_symmetry_2
    _geom_bond_distance
    _geom_bond_publ_flag
    N1 C7 . 1.336(5) ?
    N1 C6 . 1.390(5) ?
    N1 Cd1 . 2.252(3) ?
    N2 C7 . 1.345(5) ?
    N2 C1 . 1.370(5) ?
    N2 H2 . 0.8600 ?
    N3 C15 . 1.334(4) ?
    N3 C9 . 1.407(5) ?
    N3 Cd1 . 2.250(3) ?
    N4 C15 . 1.347(5) ?
    N4 C14 . 1.392(5) ?
    N4 H4 . 0.8600 ?
    Br1 Cd1 . 2.5372(15) ?
    Br2 Cd1 . 2.5869(15) ?
    C1 C2 . 1.385(6) ?
    C1 C6 . 1.398(5) ?
    C2 C3 . 1.381(7) ?
    C2 H2A . 0.9300 ?
    C3 C4 . 1.401(7) ?
    C3 H3 . 0.9300 ?
    C4 C5 . 1.381(6) ?
    C4 H4A . 0.9300 ?
    C5 C6 . 1.396(6) ?
    C5 H5 . 0.9300 ?
    C7 C8 . 1.475(6) ?
    C8 H8A . 0.9600 ?
    C8 H8B . 0.9600 ?
    C8 H8C . 0.9600 ?
    C9 C10 . 1.393(5) ?
    C9 C14 . 1.403(5) ?
    C10 C11 . 1.387(6) ?
    C10 H10 . 0.9300 ?
    C11 C12 . 1.394(6) ?
    C11 H11 . 0.9300 ?
    C12 C13 . 1.370(6) ?
    C12 H12 . 0.9300 ?
    C13 C14 . 1.386(6) ?
    C13 H13 . 0.9300 ?
    C15 C16 . 1.492(5) ?
    C16 H16A . 0.9600 ?
    C16 H16B . 0.9600 ?
    C16 H16C . 0.9600 ?
loop_
    _geom_angle_atom_site_label_1
    _geom_angle_atom_site_label_2
    _geom_angle_atom_site_label_3
    _geom_angle_site_symmetry_1
    _geom_angle_site_symmetry_3
    _geom_angle
    _geom_angle_publ_flag
    C7 N1 C6 . . 106.1(3) ?
    C7 N1 Cd1 . . 130.2(3) ?
    C6 N1 Cd1 . . 123.1(2) ?
    C7 N2 C1 . . 109.0(3) ?
    C7 N2 H2 . . 125.5 ?
    C1 N2 H2 . . 125.5 ?
    C15 N3 C9 . . 105.3(3) ?
    C15 N3 Cd1 . . 132.3(3) ?
    C9 N3 Cd1 . . 122.3(2) ?
    C15 N4 C14 . . 109.1(3) ?
    C15 N4 H4 . . 125.4 ?
    C14 N4 H4 . . 125.4 ?
    N2 C1 C2 . . 132.2(4) ?
    N2 C1 C6 . . 105.3(3) ?
    C2 C1 C6 . . 122.5(4) ?
    C3 C2 C1 . . 116.3(4) ?
    C3 C2 H2A . . 121.8 ?
    C1 C2 H2A . . 121.8 ?
    C2 C3 C4 . . 122.2(4) ?
    C2 C3 H3 . . 118.9 ?
    C4 C3 H3 . . 118.9 ?
    C5 C4 C3 . . 121.0(5) ?
    C5 C4 H4A . . 119.5 ?
    C3 C4 H4A . . 119.5 ?
    C4 C5 C6 . . 117.5(4) ?
    C4 C5 H5 . . 121.2 ?
    C6 C5 H5 . . 121.2 ?
    N1 C6 C5 . . 130.8(4) ?
    N1 C6 C1 . . 108.8(3) ?
    C5 C6 C1 . . 120.4(4) ?
    N1 C7 N2 . . 110.8(3) ?
    N1 C7 C8 . . 125.9(4) ?
    N2 C7 C8 . . 123.3(4) ?
    C7 C8 H8A . . 109.5 ?
    C7 C8 H8B . . 109.5 ?
    H8A C8 H8B . . 109.5 ?
    C7 C8 H8C . . 109.5 ?
    H8A C8 H8C . . 109.5 ?
    H8B C8 H8C . . 109.5 ?
    C10 C9 C14 . . 120.6(4) ?
    C10 C9 N3 . . 129.7(4) ?
    C14 C9 N3 . . 109.7(3) ?
    C11 C10 C9 . . 116.6(4) ?
    C11 C10 H10 . . 121.7 ?
    C9 C10 H10 . . 121.7 ?
    C10 C11 C12 . . 121.9(4) ?
    C10 C11 H11 . . 119.1 ?
    C12 C11 H11 . . 119.1 ?
    C13 C12 C11 . . 122.1(4) ?
    C13 C12 H12 . . 119.0 ?
    C11 C12 H12 . . 119.0 ?
    C12 C13 C14 . . 116.5(4) ?
    C12 C13 H13 . . 121.8 ?
    C14 C13 H13 . . 121.8 ?
    C13 C14 N4 . . 133.4(4) ?
    C13 C14 C9 . . 122.3(4) ?
    N4 C14 C9 . . 104.2(3) ?
    N3 C15 N4 . . 111.7(3) ?
    N3 C15 C16 . . 125.5(4) ?
    N4 C15 C16 . . 122.8(3) ?
    C15 C16 H16A . . 109.5 ?
    C15 C16 H16B . . 109.5 ?
    H16A C16 H16B . . 109.5 ?
    C15 C16 H16C . . 109.5 ?
    H16A C16 H16C . . 109.5 ?
    H16B C16 H16C . . 109.5 ?
    N3 Cd1 N1 . . 106.04(12) ?
    N3 Cd1 Br1 . . 109.95(9) ?
    N1 Cd1 Br1 . . 117.77(9) ?
    N3 Cd1 Br2 . . 107.95(9) ?
    N1 Cd1 Br2 . . 105.40(9) ?
    Br1 Cd1 Br2 . . 109.28(2) ?
loop_
    _geom_torsion_atom_site_label_1
    _geom_torsion_atom_site_label_2
    _geom_torsion_atom_site_label_3
    _geom_torsion_atom_site_label_4
    _geom_torsion_site_symmetry_1
    _geom_torsion_site_symmetry_2
    _geom_torsion_site_symmetry_3
    _geom_torsion_site_symmetry_4
    _geom_torsion
    _geom_torsion_publ_flag
    C7 N2 C1 C2 . . . . 178.9(4) ?
    C7 N2 C1 C6 . . . . 0.1(4) ?
    N2 C1 C2 C3 . . . . -177.2(4) ?
    C6 C1 C2 C3 . . . . 1.3(6) ?
    C1 C2 C3 C4 . . . . 0.1(7) ?
    C2 C3 C4 C5 . . . . -1.5(7) ?
    C3 C4 C5 C6 . . . . 1.5(7) ?
    C7 N1 C6 C5 . . . . -177.1(4) ?
    Cd1 N1 C6 C5 . . . . 11.3(6) ?
    C7 N1 C6 C1 . . . . 0.9(4) ?
    Cd1 N1 C6 C1 . . . . -170.7(2) ?
    C4 C5 C6 N1 . . . . 177.6(4) ?
    C4 C5 C6 C1 . . . . -0.2(6) ?
    N2 C1 C6 N1 . . . . -0.6(4) ?
    C2 C1 C6 N1 . . . . -179.5(3) ?
    N2 C1 C6 C5 . . . . 177.6(4) ?
    C2 C1 C6 C5 . . . . -1.3(6) ?
    C6 N1 C7 N2 . . . . -0.9(4) ?
    Cd1 N1 C7 N2 . . . . 169.9(2) ?
    C6 N1 C7 C8 . . . . 177.7(4) ?
    Cd1 N1 C7 C8 . . . . -11.5(6) ?
    C1 N2 C7 N1 . . . . 0.5(4) ?
    C1 N2 C7 C8 . . . . -178.1(4) ?
    C15 N3 C9 C10 . . . . -178.6(4) ?
    Cd1 N3 C9 C10 . . . . 5.1(5) ?
    C15 N3 C9 C14 . . . . 1.0(4) ?
    Cd1 N3 C9 C14 . . . . -175.3(2) ?
    C14 C9 C10 C11 . . . . 1.3(5) ?
    N3 C9 C10 C11 . . . . -179.1(3) ?
    C9 C10 C11 C12 . . . . 1.2(6) ?
    C10 C11 C12 C13 . . . . -2.5(7) ?
    C11 C12 C13 C14 . . . . 1.1(6) ?
    C12 C13 C14 N4 . . . . -179.9(4) ?
    C12 C13 C14 C9 . . . . 1.4(6) ?
    C15 N4 C14 C13 . . . . -177.7(4) ?
    C15 N4 C14 C9 . . . . 1.2(4) ?
    C10 C9 C14 C13 . . . . -2.7(6) ?
    N3 C9 C14 C13 . . . . 177.7(3) ?
    C10 C9 C14 N4 . . . . 178.3(3) ?
    N3 C9 C14 N4 . . . . -1.4(4) ?
    C9 N3 C15 N4 . . . . -0.2(4) ?
    Cd1 N3 C15 N4 . . . . 175.6(2) ?
    C9 N3 C15 C16 . . . . -179.7(4) ?
    Cd1 N3 C15 C16 . . . . -3.9(6) ?
    C14 N4 C15 N3 . . . . -0.6(4) ?
    C14 N4 C15 C16 . . . . 178.9(4) ?
    C15 N3 Cd1 N1 . . . . -4.6(3) ?
    C9 N3 Cd1 N1 . . . . 170.6(2) ?
    C15 N3 Cd1 Br1 . . . . 123.7(3) ?
    C9 N3 Cd1 Br1 . . . . -61.0(3) ?
    C15 N3 Cd1 Br2 . . . . -117.1(3) ?
    C9 N3 Cd1 Br2 . . . . 58.1(3) ?
    C7 N1 Cd1 N3 . . . . 112.4(3) ?
    C6 N1 Cd1 N3 . . . . -78.2(3) ?
    C7 N1 Cd1 Br1 . . . . -11.1(4) ?
    C6 N1 Cd1 Br1 . . . . 158.3(2) ?
    C7 N1 Cd1 Br2 . . . . -133.3(3) ?
    C6 N1 Cd1 Br2 . . . . 36.2(3) ?
loop_
    _geom_hbond_atom_site_label_D
    _geom_hbond_atom_site_label_H
    _geom_hbond_atom_site_label_A
    _geom_hbond_site_symmetry_A
    _geom_hbond_distance_DH
    _geom_hbond_distance_HA
    _geom_hbond_distance_DA
    _geom_hbond_angle_DHA
    _geom_hbond_publ_flag
    N2 H2 Br1 2_646 0.86 2.88 3.495(4) 130 yes
    N4 H4 Br2 2_546 0.86 2.77 3.563(4) 155 yes
_iucr_refine_instructions_details
;
TITL I in P2(1)/c
CELL 0.71073  10.0068  14.7473  12.3992  90.000  93.088  90.000
ZERR    4.00   0.0088   0.0121   0.0105   0.000   0.014   0.000
LATT 1
SYMM -X, 0.5+Y, 0.5-Z
SFAC C  H  N  Br Cd
UNIT 64 64 16 8 4
OMIT -0 52
L.S. 30
SIZE 0.22 0.18 0.16
ACTA
BOND $H
EQIV $1 -x+1, y-1/2, -z+3/2
HTAB N2 Br1_$1
CONF
FMAP 2
PLAN 20
TEMP 23.000
WGHT    0.040700
FVAR       0.09615
N1    3    0.359187    0.963354    0.857717    11.00000    0.03942    0.02554 =
         0.04362    0.00021    0.00331    0.00427
N2    3    0.502788    0.866129    0.934139    11.00000    0.04412    0.03399 =
         0.06635    0.00776   -0.00596    0.01325
AFIX  43
H2    2    0.571223    0.831088    0.942789    11.00000   -1.20000
AFIX   0
N3    3    0.072312    1.016793    0.681974    11.00000    0.03650    0.02416 =
         0.04104   -0.00210    0.00154   -0.00677
N4    3   -0.104920    0.932199    0.635670    11.00000    0.04780    0.02892 =
         0.04821   -0.00546    0.00157   -0.01283
AFIX  43
H4    2   -0.155388    0.885110    0.629007    11.00000   -1.20000
AFIX   0
BR1   4    0.401302    1.141564    0.607733    11.00000    0.06530    0.04596 =
         0.07130    0.01486    0.00767   -0.01498
BR2   4    0.205460    1.200994    0.888505    11.00000    0.07459    0.03976 =
         0.07448   -0.01786   -0.01627    0.02050
C1    1    0.408743    0.880576    1.008556    11.00000    0.04429    0.02668 =
         0.05038    0.00004   -0.00994   -0.00074
C2    1    0.393871    0.845669    1.110934    11.00000    0.06558    0.03876 =
         0.05273    0.00609   -0.01718   -0.00832
AFIX  43
H2A   2    0.456122    0.806006    1.143365    11.00000   -1.20000
AFIX   0
C3    1    0.281561    0.872993    1.162184    11.00000    0.08936    0.05763 =
         0.04065   -0.00278    0.00297   -0.01822
AFIX  43
H3    2    0.268066    0.851068    1.231077    11.00000   -1.20000
AFIX   0
C4    1    0.187268    0.932638    1.113870    11.00000    0.08221    0.05724 =
         0.05173   -0.00531    0.01576    0.00489
AFIX  43
H4A   2    0.111859    0.948226    1.150452    11.00000   -1.20000
AFIX   0
C5    1    0.204543    0.968664    1.012735    11.00000    0.05829    0.04870 =
         0.05339   -0.00252    0.00204    0.01617
AFIX  43
H5    2    0.143200    1.009393    0.981168    11.00000   -1.20000
AFIX   0
C6    1    0.317470    0.941685    0.959664    11.00000    0.04316    0.02563 =
         0.04149   -0.00063    0.00173   -0.00006
C7    1    0.470815    0.915588    0.845378    11.00000    0.03934    0.02987 =
         0.05346   -0.00369    0.00567    0.00079
C8    1    0.548896    0.913895    0.747820    11.00000    0.05736    0.04982 =
         0.08117   -0.00542    0.02654    0.00567
AFIX 137
H8A   2    0.493547    0.933800    0.686724    11.00000   -1.50000
H8B   2    0.579323    0.853232    0.735450    11.00000   -1.50000
H8C   2    0.624631    0.953553    0.757799    11.00000   -1.50000
AFIX   0
C9    1   -0.023606    1.070710    0.625044    11.00000    0.03694    0.03016 =
         0.03277   -0.00254    0.00462    0.00394
C10   1   -0.018035    1.161834    0.596081    11.00000    0.04557    0.03262 =
         0.04766   -0.00344    0.00036   -0.00437
AFIX  43
H10   2    0.057146    1.197178    0.613054    11.00000   -1.20000
AFIX   0
C11   1   -0.130315    1.197166    0.540644    11.00000    0.06808    0.02920 =
         0.05269   -0.00042   -0.00295    0.01278
AFIX  43
H11   2   -0.129664    1.257473    0.518750    11.00000   -1.20000
AFIX   0
C12   1   -0.244119    1.144863    0.516803    11.00000    0.05084    0.05384 =
         0.05339   -0.00570   -0.00956    0.01266
AFIX  43
H12   2   -0.318433    1.171975    0.481960    11.00000   -1.20000
AFIX   0
C13   1   -0.249929    1.054764    0.543091    11.00000    0.04080    0.05335 =
         0.04968   -0.01073   -0.00515   -0.00373
AFIX  43
H13   2   -0.325520    1.019873    0.525925    11.00000   -1.20000
AFIX   0
C14   1   -0.137177    1.018381    0.596624    11.00000    0.04064    0.03474 =
         0.03411   -0.00803    0.00460   -0.00061
C15   1    0.017953    0.934336    0.685552    11.00000    0.05089    0.02756 =
         0.03770    0.00069    0.00541   -0.00370
C16   1    0.081839    0.853134    0.738391    11.00000    0.08236    0.02991 =
         0.05883    0.01093   -0.01392   -0.00794
AFIX 137
H16A  2    0.174894    0.851363    0.723295    11.00000   -1.50000
H16B  2    0.038412    0.799224    0.710841    11.00000   -1.50000
H16C  2    0.073311    0.856575    0.815030    11.00000   -1.50000
AFIX   0
CD1   5    0.264903    1.074421    0.754814    11.00000    0.04113    0.02686 =
         0.04918    0.00266   -0.00430    0.00061
HKLF 4
REM I in P2(1)/c
REM R1 =  0.0328 for   2748 Fo > 4sig(Fo)  and  0.0494 for all   3585 data
REM    210 parameters refined using      0 restraints
END
WGHT      0.0393      0.0000
REM Highest difference peak  0.386,  deepest hole -1.019,  1-sigma level  0.100
Q1    1   0.1567  0.8650  0.7838  11.00000  0.05    0.39
Q2    1   0.5243  1.0834  0.6292  11.00000  0.05    0.34
Q3    1   0.7473  0.8176  0.8971  11.00000  0.05    0.32
Q4    1   0.2747  0.8871  0.7518  11.00000  0.05    0.32
Q5    1  -0.1770  0.9448  0.7364  11.00000  0.05    0.31
Q6    1   0.3741  1.1904  0.6647  11.00000  0.05    0.31
Q7    1   0.4489  0.8651  0.6951  11.00000  0.05    0.31
Q8    1   0.5448  0.9738  0.7266  11.00000  0.05    0.30
Q9    1   0.3377  1.1158  0.6861  11.00000  0.05    0.30
Q10   1   0.6154  0.8331  1.0019  11.00000  0.05    0.29
Q11   1   0.1566  0.8668  0.9760  11.00000  0.05    0.29
Q12   1   0.1204  1.0725  0.8006  11.00000  0.05    0.28
Q13   1  -0.1512  1.2357  0.5481  11.00000  0.05    0.28
Q14   1   0.2171  0.8834  0.8480  11.00000  0.05    0.28
Q15   1   0.1642  1.2152  0.8250  11.00000  0.05    0.28
Q16   1   0.5680  0.7836  0.9230  11.00000  0.05    0.27
Q17   1  -0.4215  1.1410  0.4979  11.00000  0.05    0.27
Q18   1   0.5510  0.7928  1.1409  11.00000  0.05    0.27
Q19   1  -0.0210  1.0151  1.1177  11.00000  0.05    0.27
Q20   1  -0.3025  0.8173  0.5924  11.00000  0.05    0.27
;
