# Supplementary material for: Di­bromido­bis­(2-methyl-1H-benzimidazole-κN 3)cadmium
Source: Acta Crystallogr Sect E Struct Rep Online. 2013 Sep 7;69(Pt 10):m536. doi: 10.1107/S1600536813024549 (PMC3790347; doi:10.1107/S1600536813024549)
Supplement: Supplementary file 2 [file e-69-0m536-Isup2.hkl]

# 
# h,k,l, Fc-squared, Fo-squared, sigma(Fo-squared) and status flag 
# 
data_I
_shelx_title ' A in P2(1)/c' 
_shelx_refln_list_code          4 
_shelx_F_calc_maximum      350.02 
_exptl_crystal_F_000      1032.00 
_reflns_d_resolution_high  0.8107 
 
loop_ 
 _symmetry_equiv_pos_as_xyz 
 'x, y, z' 
 '-x, y+1/2, -z+1/2' 
 '-x, -y, -z' 
 'x, -y-1/2, z-1/2' 
 
_cell_length_a    10.0068 
_cell_length_b    14.7473 
_cell_length_c    12.3992 
_cell_angle_alpha  90.000 
_cell_angle_beta   93.088 
_cell_angle_gamma  90.000 
 
_shelx_F_squared_multiplier     1.000 
 
loop_ 
 _refln_index_h 
 _refln_index_k 
 _refln_index_l 
 _refln_F_squared_calc 
 _refln_F_squared_meas 
 _refln_F_squared_sigma 
 _refln_observed_status 
   1   0   0     2263.91     1791.14     51.92 o 
   2   0   0    30418.64    29288.83    753.88 o 
   3   0   0      201.59      283.38     27.04 o 
   4   0   0    10714.00    10378.02    290.95 o 
   5   0   0     6669.30     6584.82    203.34 o 
   6   0   0    15690.50    14994.31    422.91 o 
   7   0   0      562.94      509.44     64.90 o 
   8   0   0     2904.52     2819.75    134.12 o 
   9   0   0     1813.19     1743.55    120.06 o 
  10   0   0      181.53      124.38     78.96 o 
  11   0   0      213.22      214.16     87.61 o 
  12   0   0      119.79      133.04     94.10 o 
   1   1   0    22308.43    22482.28    579.74 o 
   2   1   0     2177.41     2140.68     48.93 o 
   3   1   0     3940.27     4247.89    117.68 o 
   4   1   0    10561.43    10470.19    207.26 o 
   5   1   0     2367.54     2307.88     68.06 o 
   6   1   0     2178.19     2116.65     71.12 o 
   7   1   0     2069.19     2199.48     78.39 o 
   8   1   0      150.30      200.37     44.34 o 
   9   1   0      528.27      551.37     58.83 o 
  10   1   0      196.51      129.56     54.58 o 
  11   1   0       29.04       92.51     60.41 o 
  12   1   0       30.59       69.22     65.39 o 
   0   2   0    15707.51    14752.03    381.81 o 
   1   2   0       50.47       45.72      5.98 o 
   2   2   0      976.46      959.48     22.20 o 
   3   2   0     6224.43     6183.51    126.49 o 
   4   2   0     2713.48     2918.93     86.53 o 
   5   2   0    10445.79    10005.82    204.53 o 
   6   2   0     1270.40     1300.28     55.58 o 
   7   2   0     2372.60     2381.96     81.66 o 
   8   2   0     1363.85     1368.31     70.16 o 
   9   2   0      590.47      610.52     73.55 o 
  10   2   0     1188.26      959.67    171.43 o 
  11   2   0      535.17      475.41     69.73 o 
  12   2   0      151.27      194.43    170.89 o 
   1   3   0     1721.68     1663.51     27.52 o 
   2   3   0     5254.47     5385.77     76.31 o 
   3   3   0      303.92      319.48     30.44 o 
   4   3   0     3231.97     3235.05     79.59 o 
   5   3   0     6014.57     5778.18    199.02 o 
   6   3   0     8761.28     8762.74    188.74 o 
   7   3   0     9342.97     9240.68    202.93 o 
   8   3   0     4179.53     4056.46    117.94 o 
   9   3   0      612.13      631.19     62.37 o 
  10   3   0     1466.78     1424.33    160.08 o 
  11   3   0      606.91      546.61     72.89 o 
  12   3   0      371.73      362.31     54.53 o 
   0   4   0    33498.98    30497.72   1030.77 o 
   1   4   0    24275.33    23698.58    306.08 o 
   2   4   0     3556.18     3563.99     54.79 o 
   3   4   0     2555.29     2754.89     47.12 o 
   4   4   0       41.98       52.72     11.19 o 
   5   4   0      790.21      850.20     34.52 o 
   6   4   0     4273.56     4310.82     90.36 o 
   7   4   0     2690.88     2500.47     68.71 o 
   8   4   0      765.75      733.66     61.52 o 
   9   4   0     1661.86     1606.09     79.77 o 
  10   4   0      198.42      165.29     39.82 o 
  11   4   0        1.82       11.30     38.67 o 
  12   4   0      199.95       71.68    114.65 o 
   1   5   0     1921.36     1871.75     34.00 o 
   2   5   0     5775.35     5784.81     84.54 o 
   3   5   0    19500.75    18960.35    252.08 o 
   4   5   0     7290.45     7054.03    105.31 o 
   5   5   0     8393.03     8912.35    202.91 o 
   6   5   0     4359.43     4761.07    227.68 o 
   7   5   0     1134.45     1127.30     67.37 o 
   8   5   0       12.33       40.23     26.77 o 
   9   5   0      828.11      870.05     95.50 o 
  10   5   0      505.04      439.20     66.52 o 
  11   5   0      419.17      229.18     55.80 o 
   0   6   0     1868.17     1699.70     48.16 o 
   1   6   0       14.32        0.27      8.21 o 
   2   6   0    10862.79    11013.30    151.91 o 
   3   6   0      861.65      904.64     27.01 o 
   4   6   0    21822.77    22111.33    295.73 o 
   5   6   0     8378.73     8288.59    125.23 o 
   6   6   0     1866.85     1972.23     56.82 o 
   7   6   0     2521.53     2624.47     70.95 o 
   8   6   0     1241.05     1340.31     57.51 o 
   9   6   0      107.09      130.77     36.34 o 
  10   6   0     1256.91     1305.39    198.47 o 
  11   6   0      936.69      763.72     77.94 o 
   1   7   0      105.28      151.44     13.69 o 
   2   7   0     1045.05     1099.82     29.90 o 
   3   7   0       71.01       87.61     14.50 o 
   4   7   0      734.97      769.68     29.14 o 
   5   7   0       35.53       18.09     18.73 o 
   6   7   0      758.53      739.23     34.17 o 
   7   7   0      184.97      189.50     30.10 o 
   8   7   0      132.53      147.02     30.16 o 
   9   7   0      446.17      369.14     96.80 o 
  10   7   0       57.74       10.79     46.17 o 
  11   7   0       56.20       26.50     53.00 o 
   0   8   0    17436.44    17095.39    333.14 o 
   1   8   0     6173.54     6158.83    120.01 o 
   2   8   0    22502.59    21886.44    292.00 o 
   3   8   0      188.16      181.19     18.29 o 
   4   8   0    13180.35    13535.68    191.55 o 
   5   8   0      242.40      242.67     23.51 o 
   6   8   0        7.70       24.55     24.04 o 
   7   8   0       29.18       58.11     28.94 o 
   8   8   0      259.23      265.19     42.77 o 
   9   8   0        1.18        0.00     44.80 o 
  10   8   0      280.47      226.90     57.79 o 
  11   8   0     1048.15      929.74    157.37 o 
   1   9   0    20362.81    20236.63    424.17 o 
   2   9   0     3988.18     3924.98     69.78 o 
   3   9   0    28150.56    27903.05    371.08 o 
   4   9   0      102.34       93.79     19.27 o 
   5   9   0     2887.90     3028.58     65.06 o 
   6   9   0      195.43      234.69     27.52 o 
   7   9   0      194.96      211.62     46.76 o 
   8   9   0      182.06      113.72     57.33 o 
   9   9   0      315.21      246.36     55.82 o 
  10   9   0      459.20      346.96     64.66 o 
   0  10   0      849.11      893.89     45.50 o 
   1  10   0     2943.14     2766.10     56.88 o 
   2  10   0     2481.44     2347.07     52.73 o 
   3  10   0     5912.18     5724.11     95.30 o 
   4  10   0     1609.50     1582.31     45.76 o 
   5  10   0        1.07       11.05     21.14 o 
   6  10   0      569.23      669.03     64.64 o 
   7  10   0      577.05      659.53     51.67 o 
   8  10   0      852.59      866.93    203.34 o 
   9  10   0      437.48      417.78     65.13 o 
  10  10   0        5.85       27.64     54.97 o 
   1  11   0     1434.77     1344.16     42.10 o 
   2  11   0     3267.03     3210.86     70.75 o 
   3  11   0      398.68      417.69     30.29 o 
   4  11   0     1667.47     1619.77     48.49 o 
   5  11   0      254.27      299.45     54.78 o 
   6  11   0     3364.97     3395.51     93.19 o 
   7  11   0     4526.57     4631.66    168.46 o 
   8  11   0     1800.87     2036.53    106.64 o 
   9  11   0      827.70      892.12     74.29 o 
   0  12   0       24.91       47.16     36.77 o 
   1  12   0      110.35       63.19     20.69 o 
   2  12   0       86.32      117.50     22.99 o 
   3  12   0     1576.74     1590.71     49.93 o 
   4  12   0     1553.96     1664.03    118.67 o 
   5  12   0     2828.24     2719.37     80.90 o 
   6  12   0      378.88      326.36     43.70 o 
   7  12   0     1309.51     1332.77     69.65 o 
   8  12   0      764.32      921.12     84.38 o 
   9  12   0      544.36      570.23     68.64 o 
   1  13   0     2197.88     2089.58     56.60 o 
   2  13   0      311.02      295.65     35.38 o 
   3  13   0       11.06       21.64     28.67 o 
   4  13   0     1899.67     1790.11     70.01 o 
   5  13   0      182.70      189.16     38.07 o 
   6  13   0      248.62      327.22     69.48 o 
   7  13   0      584.66      568.16     55.63 o 
   8  13   0       13.48       32.21     58.94 o 
   0  14   0    16461.30    15771.50    323.52 o 
   1  14   0      335.32      389.07     56.16 o 
   2  14   0     2282.91     2315.65    153.46 o 
   3  14   0      313.31      271.80     38.69 o 
   4  14   0     2163.10     1936.71     82.19 o 
   5  14   0       15.51        1.38     37.28 o 
   6  14   0     3359.47     3301.09     99.70 o 
   7  14   0      330.92      402.17     54.23 o 
   1  15   0     2975.26     3034.87    108.22 o 
   2  15   0     1118.63     1271.35     61.14 o 
   3  15   0      545.44      573.20     49.26 o 
   4  15   0      127.80       89.64     39.98 o 
   5  15   0      951.83      948.02     62.22 o 
   6  15   0        1.57        0.00     43.45 o 
   0  16   0      714.37      753.88     93.02 o 
   1  16   0       67.91      102.78     44.74 o 
   2  16   0      338.42      323.10     53.47 o 
   3  16   0       49.64       70.23     40.22 o 
   4  16   0      271.82      296.31     48.37 o 
   5  16   0       54.60       68.93     44.49 o 
   1  17   0     3433.66     3275.03    122.37 o 
   2  17   0      115.21      131.13     52.39 o 
   3  17   0      667.89      733.80     71.48 o 
   4  17   0        6.18        2.84     54.62 o 
   0  18   0     3243.82     3125.84    179.55 o 
   1  18   0      137.65      167.91     57.35 o 
 -12   1   1      381.78      328.09    109.78 o 
 -11   1   1      429.94      434.27     69.19 o 
 -10   1   1     1551.16     1398.64    134.12 o 
  -9   1   1      153.82      230.97     55.16 o 
  -8   1   1     3658.87     3657.94    116.81 o 
  -7   1   1      904.23      925.08     72.47 o 
  -6   1   1     2443.65     2466.66     76.84 o 
  -5   1   1    11145.82    10591.47    216.05 o 
  -4   1   1       75.37      102.21     19.07 o 
  -3   1   1     1509.03     1515.53     65.44 o 
  -2   1   1       37.32       46.38      7.15 o 
  -1   1   1    56948.17    49226.80   1447.19 o 
   1   1   1    14415.08    14436.75    265.77 o 
   2   1   1    17033.21    17267.52    318.92 o 
   3   1   1    17090.66    17671.06    502.95 o 
   4   1   1     5049.13     5533.78    118.91 o 
   5   1   1     7278.17     7358.58    156.76 o 
   6   1   1     1227.49     1449.42     58.47 o 
   7   1   1     8717.96     8803.84    339.08 o 
   8   1   1      254.80      238.54     45.81 o 
   9   1   1      525.50      588.88    135.74 o 
  10   1   1     1128.75      997.20     76.47 o 
  11   1   1       85.09       90.31     60.42 o 
  12   1   1      110.48      126.67     67.68 o 
 -12   2   1      434.10      551.19     85.45 o 
 -11   2   1       75.03        0.87     57.30 o 
 -10   2   1       20.38        0.00     49.22 o 
  -9   2   1      523.22      454.17     57.65 o 
  -8   2   1       47.26        6.49     40.10 o 
  -7   2   1     7399.45     7378.90    170.87 o 
  -6   2   1     8573.08     8723.95    188.83 o 
  -5   2   1     5081.95     5327.05    121.90 o 
  -4   2   1     8997.02     9039.79    182.77 o 
  -3   2   1     7623.73     7656.19    124.42 o 
  -2   2   1     2209.35     2156.57     40.93 o 
  -1   2   1     3612.31     3729.26     60.97 o 
   0   2   1    54784.09    44878.02   1145.42 o 
   1   2   1      161.70      177.36      7.64 o 
   2   2   1   122513.09   100659.95   4476.90 o 
   3   2   1    34930.83    35646.28   1385.00 o 
   4   2   1     3141.34     3253.62     79.02 o 
   5   2   1      922.12      843.98     41.28 o 
   6   2   1     8828.02     9028.40    192.69 o 
   7   2   1       66.44       57.09     33.98 o 
   8   2   1     4307.38     4320.95    121.54 o 
   9   2   1     4512.48     4159.24    125.18 o 
  10   2   1       55.36        8.87     51.59 o 
  11   2   1      257.79      211.51     80.58 o 
  12   2   1        5.59        0.00     47.73 o 
 -12   3   1       18.98        0.00     63.37 o 
 -11   3   1       77.64       89.98     59.18 o 
 -10   3   1      144.73      122.88     54.36 o 
  -9   3   1     1271.47     1279.02    159.54 o 
  -8   3   1      250.93      256.66     46.76 o 
  -7   3   1      487.05      531.79    127.63 o 
  -6   3   1      262.51      325.55     36.80 o 
  -5   3   1       20.71       65.55     22.79 o 
  -4   3   1    19843.83    19883.18    438.37 o 
  -3   3   1    13250.94    13716.81    213.70 o 
  -2   3   1     3139.54     3257.76     50.18 o 
  -1   3   1       47.87       94.96     26.79 o 
   0   3   1       41.63       57.99      6.37 o 
   1   3   1     8895.32     9155.33    188.03 o 
   2   3   1      292.56      318.58     13.52 o 
   3   3   1     1809.05     2037.26     87.84 o 
   4   3   1      593.04      740.51     27.60 o 
   5   3   1     1419.23     1584.37     45.85 o 
   6   3   1     4793.22     4588.23    113.00 o 
   7   3   1     1178.18     1126.11     58.97 o 
   8   3   1      414.69      433.95     95.18 o 
   9   3   1      239.77      205.76     51.23 o 
  10   3   1      140.28      125.58     37.92 o 
  11   3   1      302.11      196.00     43.85 o 
  12   3   1      127.09      107.80     54.80 o 
 -12   4   1      165.48      105.74     46.66 o 
 -11   4   1      280.67      255.68     76.07 o 
 -10   4   1     1750.69     1747.24     87.47 o 
  -9   4   1      683.74      656.03     61.82 o 
  -8   4   1     6586.10     6572.35    163.86 o 
  -7   4   1      537.80      667.46     76.79 o 
  -6   4   1     8281.36     8266.80    180.67 o 
  -5   4   1     7248.98     7273.12    120.21 o 
  -4   4   1    21869.36    23200.40    366.25 o 
  -3   4   1    11814.12    11907.75    162.69 o 
  -2   4   1    44422.64    43424.78    555.50 o 
  -1   4   1     5097.18     5147.84     73.52 o 
   0   4   1      101.31      116.90     11.42 o 
   1   4   1    17152.23    17477.61    227.79 o 
   2   4   1     1231.40     1272.10     26.20 o 
   3   4   1       12.53       19.24      8.76 o 
   4   4   1     4625.13     4870.71     88.80 o 
   5   4   1    11600.42    11915.92    305.01 o 
   6   4   1     2771.56     3036.02     70.89 o 
   7   4   1     8702.03     8579.81    156.97 o 
   8   4   1       23.42        9.67     26.12 o 
   9   4   1     3925.17     3836.84    321.24 o 
  10   4   1      983.92      784.12    130.03 o 
  11   4   1     1045.11      864.82     78.42 o 
 -11   5   1      175.28      107.45     42.92 o 
 -10   5   1       16.08        0.00     36.40 o 
  -9   5   1     2079.10     1931.89     70.07 o 
  -8   5   1     1159.23     1182.50     54.25 o 
  -7   5   1     5635.90     5614.44    114.81 o 
  -6   5   1     5531.13     5726.26    111.91 o 
  -5   5   1    14454.94    14846.15    238.70 o 
  -4   5   1     4715.42     4733.55     79.46 o 
  -3   5   1     5743.69     5908.98     88.94 o 
  -2   5   1    16073.04    15987.86    213.17 o 
  -1   5   1     1446.73     1440.55     29.28 o 
   0   5   1     3251.15     2938.86     46.99 o 
   1   5   1      166.40      193.40     18.27 o 
   2   5   1       18.92       26.07      7.98 o 
   3   5   1      274.99      400.35     26.59 o 
   4   5   1      768.71      666.90     24.93 o 
   5   5   1      596.97      596.71     30.27 o 
   6   5   1     3260.19     3514.18     78.32 o 
   7   5   1      539.73      636.65     79.95 o 
   8   5   1     4769.72     4588.71    121.48 o 
   9   5   1      479.41      412.63     61.31 o 
  10   5   1     1096.06      975.76    188.74 o 
  11   5   1      265.69      180.17     57.42 o 
 -11   6   1      365.71      355.83     49.89 o 
 -10   6   1        2.43       38.04     64.03 o 
  -9   6   1      259.91      285.73     48.90 o 
  -8   6   1      266.73      294.61     36.32 o 
  -7   6   1     2194.55     2234.17     65.85 o 
  -6   6   1     1107.60     1175.44     44.98 o 
  -5   6   1        3.30        0.00     14.69 o 
  -4   6   1        9.33        0.00     13.13 o 
  -3   6   1     1804.23     1977.77     41.22 o 
  -2   6   1    11244.85    11151.13    154.21 o 
  -1   6   1    26643.27    25577.98    333.52 o 
   0   6   1     3628.19     3775.06     59.71 o 
   1   6   1      577.93      548.89     24.04 o 
   2   6   1     4687.91     4832.92     73.95 o 
   3   6   1     7201.20     7593.27    110.42 o 
   4   6   1    25864.26    25846.40    342.23 o 
   5   6   1     1000.52     1038.03     37.87 o 
   6   6   1     1931.32     1935.36     55.49 o 
   7   6   1        4.01        0.00     29.74 o 
   8   6   1      452.92      424.68     48.71 o 
   9   6   1      344.23      352.98     54.05 o 
  10   6   1      351.98      259.17     57.43 o 
  11   6   1        0.40        0.00     47.66 o 
 -11   7   1        4.50        0.00     50.28 o 
 -10   7   1     1248.09     1180.87    100.50 o 
  -9   7   1     1532.03     1571.60     95.61 o 
  -8   7   1      678.35      610.71     79.45 o 
  -7   7   1       87.13       60.40     25.36 o 
  -6   7   1       62.78       59.01     21.12 o 
  -5   7   1       60.76       66.30     18.56 o 
  -4   7   1     1549.27     1625.21     40.57 o 
  -3   7   1    34010.01    33791.41    441.89 o 
  -2   7   1     3822.02     3756.65     63.34 o 
  -1   7   1    26475.22    25549.86    335.00 o 
   0   7   1    11003.86    10696.33    148.43 o 
   1   7   1     9202.33     9055.70    127.99 o 
   2   7   1     1683.59     1824.85     39.34 o 
   3   7   1    42703.89    41967.84    543.45 o 
   4   7   1       88.10      103.33     16.59 o 
   5   7   1    22402.32    22512.02    304.61 o 
   6   7   1     3089.92     3176.96     75.31 o 
   7   7   1     1059.33     1198.09     50.40 o 
   8   7   1       11.82       11.80     38.15 o 
   9   7   1     1361.62     1463.76     84.80 o 
  10   7   1       97.77      112.89     75.17 o 
  11   7   1      261.97      197.38     60.81 o 
 -11   8   1      616.90      455.04    157.37 o 
 -10   8   1      159.10      194.11    133.58 o 
  -9   8   1      275.48      268.79     42.13 o 
  -8   8   1      206.91      196.90     37.63 o 
  -7   8   1      396.64      438.05     39.43 o 
  -6   8   1      716.15      740.17     37.94 o 
  -5   8   1      641.38      670.66     32.16 o 
  -4   8   1     1798.55     1975.84     48.23 o 
  -3   8   1      113.52      121.25     18.77 o 
  -2   8   1    20631.02    20033.78    269.15 o 
  -1   8   1     8917.66     8684.95    125.99 o 
   0   8   1     1993.66     1876.57     40.87 o 
   1   8   1     1163.74     1142.63     31.93 o 
   2   8   1     6062.69     5940.64     93.41 o 
   3   8   1      320.32      383.10     21.84 o 
   4   8   1    12018.77    12053.10    201.86 o 
   5   8   1      494.81      529.77     28.76 o 
   6   8   1     3760.20     3882.27    120.68 o 
   7   8   1      229.36      244.61     45.97 o 
   8   8   1      259.62      283.83     52.23 o 
   9   8   1      149.25      244.67     47.05 o 
  10   8   1      173.56      332.63     89.77 o 
 -10   9   1      223.48      223.24     58.95 o 
  -9   9   1      439.74      589.63    111.95 o 
  -8   9   1     1599.10     1450.13     74.51 o 
  -7   9   1      838.67      983.63     60.42 o 
  -6   9   1     1388.62     1358.97     46.48 o 
  -5   9   1     1275.12     1307.25     45.24 o 
  -4   9   1     2276.49     2369.84     54.42 o 
  -3   9   1      853.32      896.30     33.71 o 
  -2   9   1     1215.73     1239.79     37.52 o 
  -1   9   1     1855.09     1829.48     43.06 o 
   0   9   1     1174.04     1235.00     35.30 o 
   1   9   1      811.22      777.51     28.36 o 
   2   9   1      798.21      917.63     31.46 o 
   3   9   1     1035.83     1072.23     35.41 o 
   4   9   1        1.87        0.00     15.88 o 
   5   9   1       55.87       41.02     26.06 o 
   6   9   1      118.75      106.80     30.63 o 
   7   9   1      137.55      130.38     43.40 o 
   8   9   1       54.42       90.89     47.89 o 
   9   9   1      181.66      195.19     47.73 o 
  10   9   1      532.08      412.23     87.07 o 
 -10  10   1      332.68      325.66     79.50 o 
  -9  10   1     1655.80     1429.64     90.95 o 
  -8  10   1     3096.02     3091.84     96.10 o 
  -7  10   1      480.96      535.75     49.02 o 
  -6  10   1       45.68       73.76     26.24 o 
  -5  10   1      478.55      587.09     34.43 o 
  -4  10   1     3306.71     3317.61     78.21 o 
  -3  10   1     2880.55     2847.86     60.03 o 
  -2  10   1    14659.08    13808.21    195.87 o 
  -1  10   1      361.43      375.06     23.74 o 
   0  10   1     3303.09     3187.09     61.19 o 
   1  10   1      239.18      252.17     21.09 o 
   2  10   1     4944.69     4904.35    102.10 o 
   3  10   1        8.56       26.00     17.31 o 
   4  10   1     7337.91     7156.68    135.67 o 
   5  10   1     1364.23     1419.41     57.56 o 
   6  10   1     1740.76     1855.22     68.53 o 
   7  10   1      782.58      888.99     71.08 o 
   8  10   1      142.68      110.29     54.65 o 
   9  10   1      518.72      539.61    118.44 o 
  10  10   1      429.91      255.66     85.99 o 
  -9  11   1      334.64      291.37     75.67 o 
  -8  11   1       29.69       50.58     56.28 o 
  -7  11   1       60.48       36.96     48.39 o 
  -6  11   1        4.76        0.00     32.42 o 
  -5  11   1      336.83      291.37     30.14 o 
  -4  11   1     1050.98     1148.79     60.42 o 
  -3  11   1     3315.41     3171.04     67.70 o 
  -2  11   1      769.97      744.46     33.20 o 
  -1  11   1     1929.56     1964.54     49.76 o 
   0  11   1     1058.18      970.81     35.26 o 
   1  11   1       14.69        0.00     17.12 o 
   2  11   1      632.56      641.58     31.08 o 
   3  11   1     4594.02     4354.83     96.94 o 
   4  11   1        8.57        8.04     25.88 o 
   5  11   1     2987.63     2967.29     82.19 o 
   6  11   1     1720.29     1770.27     69.34 o 
   7  11   1      124.93      201.32     53.05 o 
   8  11   1        2.43        0.00     52.05 o 
   9  11   1        7.22        0.00     61.65 o 
  -9  12   1       30.22       47.40     66.07 o 
  -8  12   1      385.61      452.89     56.65 o 
  -7  12   1      898.58     1029.95     63.11 o 
  -6  12   1     2474.81     2548.57     83.83 o 
  -5  12   1      864.18      941.05     53.38 o 
  -4  12   1     3089.80     3041.42     68.82 o 
  -3  12   1       61.87       88.30     29.46 o 
  -2  12   1      620.85      613.52     32.63 o 
  -1  12   1     7960.16     7618.88    122.19 o 
   0  12   1     2040.96     1960.51     51.57 o 
   1  12   1       62.58       76.57     21.86 o 
   2  12   1     2337.76     2192.21     66.36 o 
   3  12   1     3846.31     3688.28     90.07 o 
   4  12   1       67.12       22.89     28.81 o 
   5  12   1      385.52      366.51     40.96 o 
   6  12   1      976.89     1015.76     58.41 o 
   7  12   1      546.28      580.27     53.37 o 
   8  12   1     1368.65     1459.08    159.00 o 
   9  12   1     1313.23     1461.22    139.53 o 
  -8  13   1      676.37      755.43     65.55 o 
  -7  13   1     3221.93     3130.78    181.15 o 
  -6  13   1     1006.29     1077.85     62.38 o 
  -5  13   1     7044.70     6695.08    140.82 o 
  -4  13   1      754.40      744.70     48.67 o 
  -3  13   1     1821.59     1803.90     55.84 o 
  -2  13   1     1665.03     1501.00     53.86 o 
  -1  13   1     3026.62     2885.20     66.10 o 
   0  13   1     2625.96     2448.10     75.40 o 
   1  13   1     2651.71     2569.61     73.83 o 
   2  13   1      344.96      384.31     37.47 o 
   3  13   1     1547.12     1438.44     61.58 o 
   4  13   1     1362.87     1405.04     62.35 o 
   5  13   1      158.06      108.75     38.33 o 
   6  13   1     1177.45     1129.34     89.96 o 
   7  13   1      989.27     1039.98     72.28 o 
   8  13   1     1072.50     1079.29     90.70 o 
  -7  14   1       22.28        0.00     44.74 o 
  -6  14   1      676.58      738.56     58.55 o 
  -5  14   1      382.27      387.47     47.70 o 
  -4  14   1      352.43      339.93     42.53 o 
  -3  14   1     2080.27     1953.37     72.51 o 
  -2  14   1      330.75      339.75     35.63 o 
  -1  14   1      243.46      250.02     34.87 o 
   0  14   1        7.98       22.01     28.48 o 
   1  14   1      608.44      596.93     43.27 o 
   2  14   1      596.89      576.04     43.98 o 
   3  14   1      139.58      140.84     37.68 o 
   4  14   1      260.75      182.25     39.56 o 
   5  14   1      346.56      304.27     45.89 o 
   6  14   1      113.88       96.90     42.40 o 
   7  14   1      235.78      285.53     52.27 o 
  -6  15   1      265.66      319.44     52.87 o 
  -5  15   1     1203.07     1396.79    150.51 o 
  -4  15   1     1159.04     1140.72     67.39 o 
  -3  15   1      367.16      336.86     43.07 o 
  -2  15   1      305.62      304.39     49.71 o 
  -1  15   1     2233.51     2176.69     93.63 o 
   0  15   1       11.97       32.75     36.38 o 
   1  15   1     5035.73     5021.37    115.50 o 
   2  15   1      971.85     1094.29     67.12 o 
   3  15   1     3018.05     2995.92    126.42 o 
   4  15   1      154.25      122.57     40.13 o 
   5  15   1     1498.77     1486.78     79.64 o 
   6  15   1      280.01      377.49     67.66 o 
  -5  16   1       41.27        0.00     44.34 o 
  -4  16   1      508.77      525.90     64.23 o 
  -3  16   1      415.43      451.61     59.27 o 
  -2  16   1      997.44     1123.42    253.64 o 
  -1  16   1       57.97       40.25     43.17 o 
   0  16   1     5893.86     5803.45    160.52 o 
   1  16   1      487.97      571.33     49.49 o 
   2  16   1     6752.25     6622.34    143.56 o 
   3  16   1     1298.35     1341.10    115.46 o 
   4  16   1     1101.57     1190.19     83.72 o 
   5  16   1       89.82       73.95     56.18 o 
  -4  17   1      854.03      960.77    141.15 o 
  -3  17   1      179.77      198.87     96.80 o 
  -2  17   1      113.39      141.77     51.62 o 
  -1  17   1      182.16      239.20    121.14 o 
   0  17   1        2.79       23.80     68.14 o 
   1  17   1     1544.02     1907.95    143.85 o 
   2  17   1      224.88      302.85     82.20 o 
   3  17   1      226.17      250.40     60.80 o 
   4  17   1      126.23      108.18     58.65 o 
  -1  18   1       69.93      130.87     78.96 o 
   0  18   1      582.03      440.21     94.10 o 
   1  18   1       52.16      109.24     81.12 o 
 -12   0   2      502.47      363.42    109.24 o 
 -10   0   2      557.14      510.52     93.02 o 
  -9   0   2       91.12      142.77     69.22 o 
  -8   0   2      729.34      653.29     78.96 o 
  -7   0   2     9546.20     9549.50    296.36 o 
  -6   0   2     5920.50     5921.80    196.85 o 
  -5   0   2     8410.25     8979.50    266.08 o 
  -4   0   2    14319.55    14332.37    392.62 o 
  -3   0   2     5644.36     5384.24    160.08 o 
  -2   0   2    12238.86    13040.93    346.11 o 
  -1   0   2    10876.02    10959.92    287.71 o 
   0   0   2     5803.78     5531.34    147.10 o 
   1   0   2     2652.49     2537.45     72.47 o 
   2   0   2    62007.60    56019.65   1429.88 o 
   3   0   2    46933.19    42019.34   1081.61 o 
   4   0   2    16918.65    18324.58    489.97 o 
   5   0   2     7581.61     7285.70    219.57 o 
   6   0   2     7040.86     6669.19    211.99 o 
   7   0   2       77.04       71.39     49.75 o 
   8   0   2     9218.60     9348.33    298.52 o 
   9   0   2     3391.23     3316.21    156.83 o 
  10   0   2     2219.17     2095.07    137.36 o 
  11   0   2     1240.62      770.10    112.49 o 
  12   0   2       50.76        0.00     90.85 o 
 -12   1   2      367.97      434.90     76.86 o 
 -11   1   2      514.82      539.21     93.02 o 
 -10   1   2       94.30      107.85     53.47 o 
  -9   1   2        8.46       13.04     44.34 o 
  -8   1   2     2345.50     2302.63     87.10 o 
  -7   1   2      167.21      126.64     36.95 o 
  -6   1   2     3869.67     3718.12    119.52 o 
  -5   1   2     1024.99     1075.93     62.19 o 
  -4   1   2     1844.75     1833.01     55.00 o 
  -3   1   2      384.12      480.37     25.97 o 
  -2   1   2    19161.60    19401.27    291.39 o 
  -1   1   2      198.05      217.64     15.10 o 
   0   1   2      145.83      144.46      7.79 o 
   1   1   2    33865.06    30292.27    550.66 o 
   2   1   2    30269.47    27617.84    797.68 o 
   3   1   2    24261.96    24702.93    511.63 o 
   4   1   2     7388.81     7277.06    150.34 o 
   5   1   2     3461.48     3357.77     85.27 o 
   6   1   2      323.87      417.11     61.11 o 
   7   1   2     5680.77     5599.59    169.27 o 
   8   1   2       81.11       99.47     44.89 o 
   9   1   2     2365.01     2370.27     95.60 o 
  10   1   2       36.24        8.17     51.62 o 
  11   1   2        4.82        0.00     56.60 o 
  12   1   2        0.61       69.22     96.26 o 
 -12   2   2       15.10       56.08     65.89 o 
 -11   2   2      238.16      230.28     64.54 o 
 -10   2   2      316.22      265.78     58.41 o 
  -9   2   2        1.24        0.00     43.27 o 
  -8   2   2     2708.55     2535.81     91.28 o 
  -7   2   2       16.97        0.00     31.40 o 
  -6   2   2     8368.90     8441.40    254.72 o 
  -5   2   2     2334.65     2488.48     72.55 o 
  -4   2   2    13077.72    13030.48    255.04 o 
  -3   2   2     9759.23    10061.34    160.04 o 
  -2   2   2    20633.74    20379.94    306.39 o 
  -1   2   2     1527.44     1449.79     32.53 o 
   0   2   2    16477.52    16012.74    207.12 o 
   1   2   2     1530.48     1473.99    123.84 o 
   2   2   2     2621.26     2980.77     45.06 o 
   3   2   2     4016.32     4262.22     74.82 o 
   4   2   2       92.64       73.66     15.07 o 
   5   2   2        3.80       15.69     20.26 o 
   6   2   2        9.10        6.47     24.44 o 
   7   2   2     2542.29     2525.03     83.32 o 
   8   2   2       14.87       12.44     39.01 o 
   9   2   2     2237.46     2290.68     92.46 o 
  10   2   2       73.82       28.66     52.01 o 
  11   2   2      630.50      334.21     71.93 o 
  12   2   2       42.85       27.94     48.96 o 
 -12   3   2      367.23      470.09     77.29 o 
 -11   3   2      982.59     1004.06     84.84 o 
 -10   3   2      350.77      345.74     61.72 o 
  -9   3   2      843.33      785.68     65.76 o 
  -8   3   2      728.25      686.03     57.75 o 
  -7   3   2     5713.96     5782.59    158.46 o 
  -6   3   2     2529.38     2527.91     80.36 o 
  -5   3   2    27632.40    27287.63    515.07 o 
  -4   3   2     1730.49     1699.43     55.52 o 
  -3   3   2    26336.13    25832.63    389.64 o 
  -2   3   2     1618.01     1720.97     31.55 o 
  -1   3   2    16478.37    15710.29    237.71 o 
   0   3   2    13589.93    13663.89    223.87 o 
   1   3   2    68363.55    60076.78   1075.32 o 
   2   3   2     1402.90     1542.34     27.19 o 
   3   3   2    18533.56    18983.60    248.82 o 
   4   3   2      217.67      193.75     19.34 o 
   5   3   2     1544.51     1701.98     51.13 o 
   6   3   2     1561.70     1719.22     82.98 o 
   7   3   2      965.78     1007.42     39.88 o 
   8   3   2     1763.33     1617.27     73.87 o 
   9   3   2      560.31      454.16     43.38 o 
  10   3   2     1564.66     1406.93     85.50 o 
  11   3   2       78.49       48.15     45.04 o 
 -12   4   2       26.28       43.23     44.34 o 
 -11   4   2       18.02        0.00     55.87 o 
 -10   4   2      443.37      512.72     63.75 o 
  -9   4   2      277.14      362.31     55.26 o 
  -8   4   2      356.95      397.52     75.17 o 
  -7   4   2     3122.79     3167.57     97.01 o 
  -6   4   2     1872.27     1774.22     66.07 o 
  -5   4   2      438.10      458.32     31.55 o 
  -4   4   2    11846.49    11807.91    191.01 o 
  -3   4   2     3280.92     3468.89     52.03 o 
  -2   4   2      624.83      731.43     20.70 o 
  -1   4   2     5711.54     5777.89     82.13 o 
   0   4   2      921.33      958.22     24.48 o 
   1   4   2    23346.92    23366.68    269.28 o 
   2   4   2    25721.05    26330.46    302.64 o 
   3   4   2     1599.06     1699.65     32.14 o 
   4   4   2      958.20     1006.09     30.39 o 
   5   4   2     1747.38     2052.97     42.89 o 
   6   4   2      777.72      843.31     38.39 o 
   7   4   2      673.92      767.71     41.43 o 
   8   4   2      690.82      579.75     78.37 o 
   9   4   2      214.70      170.27     35.92 o 
  10   4   2       10.78       65.78     50.84 o 
  11   4   2      515.31      359.98     60.60 o 
 -11   5   2        2.44       15.91     42.76 o 
 -10   5   2     2294.15     2191.00     78.91 o 
  -9   5   2      444.72      464.84     47.22 o 
  -8   5   2       92.42       87.91     36.35 o 
  -7   5   2     2799.63     2680.52    103.94 o 
  -6   5   2      120.96      120.22     33.36 o 
  -5   5   2       36.48       46.57     16.70 o 
  -4   5   2     2789.43     2652.11     51.18 o 
  -3   5   2     4356.84     4655.32    146.62 o 
  -2   5   2     2520.89     2420.42     43.51 o 
  -1   5   2    35606.30    34027.22    568.26 o 
   0   5   2     6747.57     6288.63    182.03 o 
   1   5   2    10973.19    11707.94    157.02 o 
   2   5   2      692.17      812.41     18.71 o 
   3   5   2     6189.53     6274.63    116.78 o 
   4   5   2      126.10      146.84     14.36 o 
   5   5   2    12936.98    13838.60    190.41 o 
   6   5   2     5104.47     5212.14    102.51 o 
   7   5   2      969.71     1050.22     46.76 o 
   8   5   2     1668.09     1678.57     76.86 o 
   9   5   2       11.88        5.61     39.22 o 
  10   5   2       14.70       36.22     45.60 o 
  11   5   2      496.82      389.61     64.71 o 
 -11   6   2      690.06      642.19     85.47 o 
 -10   6   2      623.35      567.81     83.63 o 
  -9   6   2      841.27      828.42     53.11 o 
  -8   6   2     2908.19     2730.88     78.34 o 
  -7   6   2       18.38        5.25     23.80 o 
  -6   6   2     2653.05     2828.81     60.98 o 
  -5   6   2       15.51       28.32     15.41 o 
  -4   6   2    12625.82    12814.45    180.60 o 
  -3   6   2     5793.55     5816.14     90.04 o 
  -2   6   2    31466.85    30684.11    399.60 o 
  -1   6   2       21.34       28.18     10.16 o 
   0   6   2    25820.75    24468.86    319.30 o 
   1   6   2     2840.65     2939.96     49.01 o 
   2   6   2     1176.91     1207.52     29.66 o 
   3   6   2     2544.68     2563.31     41.74 o 
   4   6   2     7645.08     7586.07    118.94 o 
   5   6   2     1565.81     1691.94     47.24 o 
   6   6   2     2858.36     3064.33     73.96 o 
   7   6   2     6557.58     6454.22    161.38 o 
   8   6   2     1246.06     1264.61     71.51 o 
   9   6   2      785.62      849.29     57.56 o 
  10   6   2      179.54      101.21     51.72 o 
  11   6   2      422.42      433.74     69.57 o 
 -11   7   2        1.58        0.00     39.20 o 
 -10   7   2       79.64      132.83     41.97 o 
  -9   7   2       38.68       43.99     34.36 o 
  -8   7   2      268.63      307.51     37.58 o 
  -7   7   2      141.51      119.21     29.59 o 
  -6   7   2        9.92       12.81     19.69 o 
  -5   7   2     1468.27     1394.59     41.32 o 
  -4   7   2      133.19      133.16     18.00 o 
  -3   7   2     4009.26     4092.39     70.81 o 
  -2   7   2      667.78      716.24     26.11 o 
  -1   7   2       28.24       66.81     12.49 o 
   0   7   2      299.52      304.21     16.78 o 
   1   7   2       64.53       66.90     11.44 o 
   2   7   2       23.35       20.54     10.94 o 
   3   7   2     2448.38     2492.51     56.05 o 
   4   7   2      582.62      668.61     26.43 o 
   5   7   2      622.69      701.13     33.95 o 
   6   7   2       28.45        5.62     30.63 o 
   7   7   2       10.37       23.23     36.18 o 
   8   7   2      729.52      712.38     63.42 o 
   9   7   2       20.49       16.78     39.30 o 
  10   7   2      433.04      417.59     67.10 o 
  11   7   2        0.26        0.00     55.06 o 
 -11   8   2      581.93      525.05     73.47 o 
 -10   8   2       94.67      136.87     43.37 o 
  -9   8   2     2317.24     2414.32    130.06 o 
  -8   8   2     1822.76     1915.00     68.61 o 
  -7   8   2      771.46      776.97     40.95 o 
  -6   8   2      574.64      587.18     31.39 o 
  -5   8   2       10.31        0.00     18.31 o 
  -4   8   2      448.76      549.52     30.60 o 
  -3   8   2     1948.55     1878.12     44.67 o 
  -2   8   2     3709.94     3617.85     64.49 o 
  -1   8   2     3330.02     3307.58     99.13 o 
   0   8   2     8558.21     8317.00    121.19 o 
   1   8   2    20046.47    19408.30    259.78 o 
   2   8   2     1352.33     1316.25     34.89 o 
   3   8   2       76.34      102.70     18.27 o 
   4   8   2    12151.83    12099.47    179.38 o 
   5   8   2     1204.34     1223.55     50.83 o 
   6   8   2     7125.23     7259.46    174.30 o 
   7   8   2     2000.18     2232.10     90.25 o 
   8   8   2     1487.71     1543.76     81.45 o 
   9   8   2       67.05       54.80     48.79 o 
  10   8   2      245.61      160.78     82.20 o 
 -10   9   2     1885.24     1803.26    103.15 o 
  -9   9   2      881.56      923.24     58.92 o 
  -8   9   2     1358.07     1335.39     78.94 o 
  -7   9   2      686.49      743.21     45.16 o 
  -6   9   2      312.33      361.40     31.24 o 
  -5   9   2      596.61      683.87     34.93 o 
  -4   9   2     3339.35     3517.32     69.62 o 
  -3   9   2      398.71      460.74     26.31 o 
  -2   9   2       22.99        8.25     14.68 o 
  -1   9   2    10526.85     9857.25    143.39 o 
   0   9   2    20996.40    19632.73    264.94 o 
   1   9   2     3337.40     3535.13     63.36 o 
   2   9   2     4128.52     4254.41     73.18 o 
   3   9   2     6129.71     6152.83    137.51 o 
   4   9   2      144.70      184.37     39.12 o 
   5   9   2    14492.94    14464.37    242.37 o 
   6   9   2     4221.99     4223.12    208.75 o 
   7   9   2     4206.94     4507.68    391.00 o 
   8   9   2      783.55      769.40     68.68 o 
   9   9   2      258.46      316.70     83.82 o 
  10   9   2        9.32        5.09     48.11 o 
 -10  10   2        0.26        0.00     78.42 o 
  -9  10   2      515.79      559.30     68.17 o 
  -8  10   2       40.83        9.96     35.36 o 
  -7  10   2      182.11      180.22     29.87 o 
  -6  10   2     1791.26     1828.80     59.66 o 
  -5  10   2        0.17        2.54     22.38 o 
  -4  10   2     4578.58     4656.40     85.75 o 
  -3  10   2      270.25      299.87     24.70 o 
  -2  10   2       68.19       62.34     20.25 o 
  -1  10   2     3386.63     3180.16     62.65 o 
   0  10   2       11.78       37.10     15.76 o 
   1  10   2    10926.09    10662.03    154.79 o 
   2  10   2      268.29      310.25     28.24 o 
   3  10   2        3.95       28.97     22.76 o 
   4  10   2     6236.13     6045.74    148.52 o 
   5  10   2        2.55       13.15     26.81 o 
   6  10   2     2218.54     2196.05     72.78 o 
   7  10   2      111.52       85.75     46.92 o 
   8  10   2        4.19        0.00     49.64 o 
   9  10   2      324.86      273.49     66.49 o 
  10  10   2        1.27        0.00     52.19 o 
  -9  11   2      561.37      599.60     91.40 o 
  -8  11   2      217.33      228.01     49.93 o 
  -7  11   2     2293.85     2564.57     74.45 o 
  -6  11   2      485.11      521.21     39.07 o 
  -5  11   2    10372.44    10636.26    165.64 o 
  -4  11   2     1891.33     2021.19     54.99 o 
  -3  11   2     9092.24     8893.39    139.19 o 
  -2  11   2     3234.05     2977.38     63.89 o 
  -1  11   2     4899.79     4584.15     82.49 o 
   0  11   2     2177.89     2183.67     51.64 o 
   1  11   2     7111.92     6886.06    129.57 o 
   2  11   2      207.11      197.75     27.65 o 
   3  11   2     5279.59     5147.89    110.01 o 
   4  11   2       83.07       52.27     26.84 o 
   5  11   2       10.18        0.00     28.18 o 
   6  11   2      922.14      955.80     79.21 o 
   7  11   2       70.16       62.53     47.25 o 
   8  11   2      694.45      867.66     79.53 o 
   9  11   2      252.70      236.33     69.60 o 
  -9  12   2      153.17      183.93     72.36 o 
  -8  12   2     1600.49     1667.78     97.91 o 
  -7  12   2      344.53      405.00     55.69 o 
  -6  12   2     4779.58     4761.93    104.91 o 
  -5  12   2        9.99        0.00     26.62 o 
  -4  12   2     3480.44     3569.18     76.41 o 
  -3  12   2     1316.47     1286.41     47.87 o 
  -2  12   2     5094.61     4993.98     91.22 o 
  -1  12   2     2401.31     2425.38     85.24 o 
   0  12   2     7634.61     7120.89    134.16 o 
   1  12   2      228.32      237.75     44.82 o 
   2  12   2      778.30      839.60     43.75 o 
   3  12   2     1026.54     1032.43     49.92 o 
   4  12   2      812.96      902.86     49.69 o 
   5  12   2      688.06      655.76     51.57 o 
   6  12   2       65.87       52.63     34.43 o 
   7  12   2      431.47      498.17    142.77 o 
   8  12   2       15.43       61.77     56.51 o 
   9  12   2      468.26      520.11     78.50 o 
  -8  13   2       13.31        0.00     45.77 o 
  -7  13   2      206.08      211.78     47.45 o 
  -6  13   2      510.83      580.61     52.72 o 
  -5  13   2       55.89       14.03     33.02 o 
  -4  13   2      321.26      415.35     42.00 o 
  -3  13   2       40.86       37.73     26.10 o 
  -2  13   2      728.80      880.91     73.53 o 
  -1  13   2     1112.43     1199.93     53.61 o 
   0  13   2       97.64      169.04     30.23 o 
   1  13   2     2801.67     2664.70     75.86 o 
   2  13   2     1128.41     1125.78     54.28 o 
   3  13   2     2047.68     1974.24     68.69 o 
   4  13   2      995.92     1113.02     70.12 o 
   5  13   2        0.17       16.45     34.74 o 
   6  13   2        7.56       21.21     46.81 o 
   7  13   2      665.76      768.78     74.00 o 
   8  13   2        2.19        2.61     58.21 o 
  -7  14   2      898.29      945.62     67.23 o 
  -6  14   2     1553.75     1495.60     72.59 o 
  -5  14   2        1.04        0.00     37.34 o 
  -4  14   2     3140.56     3097.64     92.53 o 
  -3  14   2      935.78      890.46     50.25 o 
  -2  14   2      139.39      142.06     33.50 o 
  -1  14   2       18.65       51.07     29.43 o 
   0  14   2     3404.53     3316.87     87.34 o 
   1  14   2      119.18       72.42     30.88 o 
   2  14   2     7643.35     7496.82    149.04 o 
   3  14   2     2546.32     2375.82    132.68 o 
   4  14   2     1266.10     1298.80     78.50 o 
   5  14   2     1419.69     1282.20     82.43 o 
   6  14   2      517.35      563.39    117.90 o 
   7  14   2      202.11       55.02     56.98 o 
  -6  15   2       89.50      123.44     49.37 o 
  -5  15   2     1452.79     1472.82    131.22 o 
  -4  15   2      130.17       95.85     47.80 o 
  -3  15   2     1155.95     1204.38    115.73 o 
  -2  15   2      410.13      502.49     43.99 o 
  -1  15   2      731.41      689.24     71.07 o 
   0  15   2      374.12      374.46     52.35 o 
   1  15   2     1618.18     1654.54    130.87 o 
   2  15   2      330.67      349.53     55.77 o 
   3  15   2     1209.07     1565.70     89.04 o 
   4  15   2      748.93      863.27     73.01 o 
   5  15   2      285.03      310.16     60.96 o 
   6  15   2      291.73      287.60     63.58 o 
  -5  16   2      246.20      339.00    133.58 o 
  -4  16   2      263.34      134.12     78.96 o 
  -3  16   2      185.82      217.40     76.79 o 
  -2  16   2       87.65      137.36     71.39 o 
  -1  16   2      195.05      136.28     70.30 o 
   0  16   2       17.90       68.73     47.34 o 
   1  16   2        1.15        0.00     43.21 o 
   2  16   2      524.93      567.64     65.39 o 
   3  16   2       21.22        0.00     48.93 o 
   4  16   2      417.80      438.65     65.36 o 
   5  16   2       66.62       89.52     58.41 o 
  -4  17   2      194.30      137.36     83.28 o 
  -3  17   2      970.43      922.61    109.24 o 
  -2  17   2      239.28      253.10     81.12 o 
  -1  17   2      552.72      619.76     97.34 o 
   0  17   2        1.21        0.00     69.22 o 
   1  17   2     2653.25     2321.31    107.04 o 
   2  17   2      474.50      520.03     68.02 o 
   3  17   2     1373.42     1396.96    191.99 o 
   0  18   2      254.46      388.30     93.02 o 
 -12   1   3      750.38      576.03     79.92 o 
 -11   1   3      753.23      569.95     73.31 o 
 -10   1   3       66.26      134.31     57.33 o 
  -9   1   3     2280.23     2320.80     93.63 o 
  -8   1   3      471.62      459.34     50.75 o 
  -7   1   3     1069.16     1043.58     78.96 o 
  -6   1   3     4813.83     4574.88    134.12 o 
  -5   1   3     9939.65    10041.44    208.01 o 
  -4   1   3     2711.01     2705.78     72.27 o 
  -3   1   3    14043.15    14078.67    218.53 o 
  -2   1   3    32605.89    32659.13    373.58 o 
  -1   1   3    28558.93    27913.70    356.11 o 
   0   1   3     1319.29     1335.48     23.47 o 
   1   1   3     6113.19     5870.22    120.99 o 
   2   1   3       16.35       33.99      8.59 o 
   3   1   3    22726.82    21989.95    584.62 o 
   4   1   3    15130.78    15524.93    289.20 o 
   5   1   3     5427.89     5934.03    130.39 o 
   6   1   3     3190.21     3134.50     86.42 o 
   7   1   3     3099.30     3117.39    108.70 o 
   8   1   3     2000.12     1989.96     80.68 o 
   9   1   3     2417.46     2477.09     95.98 o 
  10   1   3     1893.52     1755.45    128.71 o 
  11   1   3       78.10       57.97     46.80 o 
 -12   2   3      258.88      259.78     73.73 o 
 -11   2   3      804.10      579.83     72.96 o 
 -10   2   3      867.14      880.55     73.31 o 
  -9   2   3      459.80      478.96     58.83 o 
  -8   2   3     1108.98     1119.44    227.14 o 
  -7   2   3     2650.00     2545.60     87.10 o 
  -6   2   3        6.93       52.93     29.03 o 
  -5   2   3    23934.98    24162.60    460.40 o 
  -4   2   3    17314.33    17607.71    274.10 o 
  -3   2   3      615.43      627.22     20.69 o 
  -2   2   3     4781.12     4822.48     70.26 o 
  -1   2   3     1368.66     1455.57     24.05 o 
   0   2   3     9831.57     9772.00    116.16 o 
   1   2   3     1576.53     1559.56     38.21 o 
   2   2   3    24092.22    24947.81    418.86 o 
   3   2   3     6057.57     5789.93     84.03 o 
   4   2   3    14444.22    14652.71    229.97 o 
   5   2   3    24469.69    25754.26    395.47 o 
   6   2   3      994.94      997.63     40.80 o 
   7   2   3        0.12        9.91     18.99 o 
   8   2   3     1877.86     1829.09    109.24 o 
   9   2   3      336.99      296.19     56.55 o 
  10   2   3     2069.11     1980.42    137.36 o 
  11   2   3      629.45      409.20     73.55 o 
 -12   3   3       65.19       23.14     63.87 o 
 -11   3   3      104.79       76.31     58.97 o 
 -10   3   3       17.14        0.00     49.08 o 
  -9   3   3       14.17       44.35     45.58 o 
  -8   3   3        6.91       38.87     39.50 o 
  -7   3   3     2165.49     2078.43     77.29 o 
  -6   3   3     2603.99     2573.51     80.90 o 
  -5   3   3        7.20       10.97     29.20 o 
  -4   3   3     1487.51     1440.58     40.88 o 
  -3   3   3     2835.43     3138.54     51.99 o 
  -2   3   3     6202.10     6092.42     89.45 o 
  -1   3   3    46251.87    43618.87    496.25 o 
   0   3   3     2139.62     2344.87     38.01 o 
   1   3   3     2114.84     2017.84     41.19 o 
   2   3   3     1947.23     2162.69     44.27 o 
   3   3   3      633.21      632.31     19.64 o 
   4   3   3    14907.93    14856.96    200.83 o 
   5   3   3      900.39      837.30     30.13 o 
   6   3   3      938.74     1000.47     40.79 o 
   7   3   3       34.56       39.72     42.50 o 
   8   3   3      739.26      716.33     50.04 o 
   9   3   3     1012.14      910.98    120.60 o 
  10   3   3        8.97        0.00     38.12 o 
  11   3   3       32.66        7.14     46.80 o 
 -11   4   3      412.66      362.32    104.38 o 
 -10   4   3       53.63       86.89     54.05 o 
  -9   4   3      669.38      744.67    176.84 o 
  -8   4   3     4137.15     4328.44    124.21 o 
  -7   4   3       10.36        4.36     58.41 o 
  -6   4   3     6962.55     6668.43    155.75 o 
  -5   4   3      166.05      131.50     21.50 o 
  -4   4   3     8256.70     8363.26    142.11 o 
  -3   4   3     1103.45     1145.39     24.40 o 
  -2   4   3    47196.54    45549.68    629.93 o 
  -1   4   3      606.42      620.14     18.85 o 
   0   4   3    66697.21    59838.45   1137.62 o 
   1   4   3      259.50      336.48     17.13 o 
   2   4   3    15173.35    14640.57    281.69 o 
   3   4   3       79.11       74.92      9.94 o 
   4   4   3     2308.50     2114.79     49.64 o 
   5   4   3      193.17      201.58     18.00 o 
   6   4   3     3755.66     3936.02     83.22 o 
   7   4   3      444.89      384.36     41.72 o 
   8   4   3       14.16        0.00     30.59 o 
   9   4   3     1325.29     1208.11     75.87 o 
  10   4   3       31.43       53.34     44.19 o 
  11   4   3      555.26      412.57     64.96 o 
 -11   5   3       49.94        0.00     40.27 o 
 -10   5   3       98.51      106.39     39.57 o 
  -9   5   3      508.45      594.93     62.11 o 
  -8   5   3       14.57       34.24     40.27 o 
  -7   5   3      594.54      561.70     50.94 o 
  -6   5   3      687.60      670.61     62.44 o 
  -5   5   3     9571.38    10173.40    149.74 o 
  -4   5   3      153.13      174.98     22.71 o 
  -3   5   3    27317.07    26873.47    352.69 o 
  -2   5   3      722.69      776.39     19.68 o 
  -1   5   3    21030.80    19550.48    388.42 o 
   0   5   3     2027.91     1871.00     55.79 o 
   1   5   3    20630.61    19966.57    486.96 o 
   2   5   3     2402.14     2417.11     43.27 o 
   3   5   3    17928.86    18075.50    453.99 o 
   4   5   3       64.09       79.84     12.71 o 
   5   5   3      307.41      329.36     20.13 o 
   6   5   3      128.90      154.26     25.09 o 
   7   5   3      102.71       77.44     33.87 o 
   8   5   3       34.23       49.47     37.10 o 
   9   5   3        8.48        0.00     33.09 o 
  10   5   3     1263.86     1203.70    114.11 o 
  11   5   3       43.75        0.00     51.58 o 
 -11   6   3      171.45       84.55     42.52 o 
 -10   6   3       15.36        0.00     34.99 o 
  -9   6   3     1470.74     1533.24     97.02 o 
  -8   6   3      530.90      498.18     67.15 o 
  -7   6   3     2431.65     2332.26     98.73 o 
  -6   6   3     1436.52     1481.65     44.77 o 
  -5   6   3       70.83       65.69     17.09 o 
  -4   6   3     6758.85     7023.08    108.19 o 
  -3   6   3     2827.50     2799.74     66.82 o 
  -2   6   3      698.13      698.39     20.70 o 
  -1   6   3      469.41      508.11     19.42 o 
   0   6   3      474.00      453.68     19.20 o 
   1   6   3    16842.71    17237.00    204.13 o 
   2   6   3     1463.40     1405.54     26.63 o 
   3   6   3    17215.20    18437.34    336.41 o 
   4   6   3       15.30       23.30     12.11 o 
   5   6   3     1344.71     1386.56     72.47 o 
   6   6   3     7442.80     7273.22    170.53 o 
   7   6   3     1706.92     1748.09     76.48 o 
   8   6   3      331.94      338.52     50.09 o 
   9   6   3      268.47      305.97     56.78 o 
  10   6   3      196.81      185.25     58.16 o 
  11   6   3       17.47       39.22     57.95 o 
 -11   7   3       46.66       64.68     42.38 o 
 -10   7   3     1169.28      981.38     62.74 o 
  -9   7   3     1076.40      996.30     77.98 o 
  -8   7   3     5458.62     5743.04    153.99 o 
  -7   7   3     4508.41     4619.25    102.48 o 
  -6   7   3      114.99      129.40     23.47 o 
  -5   7   3      542.73      658.78     41.68 o 
  -4   7   3     1500.94     1460.17     36.74 o 
  -3   7   3      356.39      381.88     22.01 o 
  -2   7   3     4668.36     4756.73     67.39 o 
  -1   7   3    15700.40    15320.68    207.86 o 
   0   7   3     5470.86     5154.83     79.80 o 
   1   7   3     3509.93     3164.42     54.16 o 
   2   7   3    11777.85    11472.53    159.11 o 
   3   7   3     4389.98     4901.58     68.36 o 
   4   7   3     1007.84     1015.10     41.12 o 
   5   7   3     9230.47     9285.99    204.95 o 
   6   7   3     4540.49     4397.86    121.99 o 
   7   7   3     8665.08     9061.26    237.95 o 
   8   7   3     4744.47     4816.45    140.70 o 
   9   7   3      491.62      474.38     62.49 o 
  10   7   3      533.88      482.27     70.49 o 
 -10   8   3        5.95       19.57     40.45 o 
  -9   8   3     1475.47     1514.75     69.72 o 
  -8   8   3     1630.02     1555.22     64.16 o 
  -7   8   3      370.00      462.64     53.24 o 
  -6   8   3      291.34      332.12     30.21 o 
  -5   8   3       28.89       15.28     19.25 o 
  -4   8   3      292.42      293.21     23.56 o 
  -3   8   3     2800.46     2837.71     57.24 o 
  -2   8   3     2246.79     2266.41     47.61 o 
  -1   8   3      702.62      764.74     28.23 o 
   0   8   3     5992.60     5880.31     90.76 o 
   1   8   3     6964.64     6795.08    101.91 o 
   2   8   3      108.91      101.19     13.93 o 
   3   8   3     2312.49     2212.83     57.19 o 
   4   8   3       51.91       63.40     21.21 o 
   5   8   3      358.90      377.00     42.75 o 
   6   8   3     6622.52     6481.61    174.14 o 
   7   8   3     3896.91     3848.29    146.56 o 
   8   8   3      802.14      885.73    133.04 o 
   9   8   3     1023.95     1100.12     81.79 o 
  10   8   3       51.72       36.09     46.65 o 
 -10   9   3       53.90        0.00     42.10 o 
  -9   9   3      348.25      374.87     48.00 o 
  -8   9   3      124.10      178.51     49.47 o 
  -7   9   3      447.27      579.52     39.48 o 
  -6   9   3        7.25        0.00     23.41 o 
  -5   9   3     4262.46     4367.92     87.58 o 
  -4   9   3       82.81       59.08     23.73 o 
  -3   9   3     2241.47     2225.61     51.30 o 
  -2   9   3       74.06       81.54     17.08 o 
  -1   9   3     5554.60     5537.15     89.97 o 
   0   9   3      431.79      483.38     24.69 o 
   1   9   3     2459.70     2295.60     48.19 o 
   2   9   3      273.69      317.04     36.74 o 
   3   9   3     3302.91     3325.91    100.95 o 
   4   9   3       72.11       58.63     25.04 o 
   5   9   3     2193.96     2103.94     65.34 o 
   6   9   3      110.29      114.13     41.21 o 
   7   9   3      373.19      392.79     54.29 o 
   8   9   3       69.70       67.62     48.93 o 
   9   9   3       16.64       57.07     55.70 o 
  10   9   3       75.74       83.26     73.55 o 
 -10  10   3      202.31      216.52     60.92 o 
  -9  10   3      342.88      433.11     57.98 o 
  -8  10   3     2007.34     2085.11     67.04 o 
  -7  10   3     1576.79     1669.56     57.98 o 
  -6  10   3     5747.07     6314.11    243.39 o 
  -5  10   3      232.11      236.66     29.16 o 
  -4  10   3     4490.44     4505.12     84.72 o 
  -3  10   3      874.02      908.18     44.02 o 
  -2  10   3    10281.31     9939.81    148.49 o 
  -1  10   3      649.67      703.09     49.80 o 
   0  10   3     9810.39     9277.12    137.99 o 
   1  10   3     1076.91     1064.33     43.90 o 
   2  10   3     5828.56     5799.87    112.81 o 
   3  10   3      384.10      469.02     34.08 o 
   4  10   3      533.21      651.69     40.60 o 
   5  10   3      785.18      899.46     47.39 o 
   6  10   3     6019.94     5880.26    158.29 o 
   7  10   3     1147.26     1153.87     76.86 o 
   8  10   3      302.42      381.86     61.89 o 
   9  10   3      581.85      754.89     78.76 o 
  -9  11   3      102.16       42.83     60.03 o 
  -8  11   3     1139.01     1178.20     55.49 o 
  -7  11   3     2367.64     2534.45     88.83 o 
  -6  11   3       23.59       16.15     26.35 o 
  -5  11   3       51.34       65.51     33.41 o 
  -4  11   3      236.90      199.90     27.94 o 
  -3  11   3      393.92      452.24     30.86 o 
  -2  11   3     4371.92     4240.21     89.86 o 
  -1  11   3     3587.34     3486.57     69.41 o 
   0  11   3      443.75      464.71     32.95 o 
   1  11   3      463.16      541.01     35.65 o 
   2  11   3     1520.66     1406.97     58.17 o 
   3  11   3       26.10        8.59     24.09 o 
   4  11   3        3.63        0.00     25.46 o 
   5  11   3     1038.91     1051.55     54.24 o 
   6  11   3       31.78       80.66     44.18 o 
   7  11   3      750.27      740.54     68.78 o 
   8  11   3      460.71      484.95     66.76 o 
   9  11   3        0.91        0.00     58.32 o 
  -9  12   3       58.28      102.45     67.53 o 
  -8  12   3        5.55        0.00     45.04 o 
  -7  12   3      445.92      411.31     43.10 o 
  -6  12   3        9.13        0.00     30.07 o 
  -5  12   3      936.56      951.80     45.71 o 
  -4  12   3     6655.11     6435.02    113.13 o 
  -3  12   3     1263.84     1269.55     52.14 o 
  -2  12   3     3390.42     3296.07     82.04 o 
  -1  12   3       25.64       22.67     29.05 o 
   0  12   3      831.56      862.06     43.81 o 
   1  12   3     1766.00     1800.44    115.13 o 
   2  12   3     6677.19     6168.49    124.03 o 
   3  12   3      566.24      625.49     55.00 o 
   4  12   3      466.61      568.32     64.90 o 
   5  12   3     1425.86     1433.77     81.43 o 
   6  12   3      176.60      160.13     64.90 o 
   7  12   3       24.01       55.58     50.97 o 
   8  12   3       41.55       24.23     54.97 o 
  -8  13   3      184.05      169.86     68.06 o 
  -7  13   3      253.66      237.18     60.24 o 
  -6  13   3        4.85        0.00     30.28 o 
  -5  13   3     3146.53     2973.39     74.96 o 
  -4  13   3       35.13       17.61     27.49 o 
  -3  13   3     4452.32     4127.11     98.73 o 
  -2  13   3      655.40      733.41     53.05 o 
  -1  13   3     8405.63     7932.45    150.33 o 
   0  13   3      552.66      539.99     74.63 o 
   1  13   3     4940.05     4712.71    275.27 o 
   2  13   3      332.81      473.28     54.29 o 
   3  13   3     5733.80     5482.35    150.25 o 
   4  13   3      651.67      661.72     62.16 o 
   5  13   3     1103.72     1094.82     75.61 o 
   6  13   3      182.88       90.21     51.28 o 
   7  13   3       65.16        6.07     67.06 o 
   8  13   3      182.83      168.04     64.52 o 
  -7  14   3      100.14       46.63     45.64 o 
  -6  14   3      899.39      938.61     63.20 o 
  -5  14   3      300.75      402.54     50.69 o 
  -4  14   3      765.52      749.85     62.21 o 
  -3  14   3      614.17      546.73     55.35 o 
  -2  14   3     1210.08     1136.33     68.42 o 
  -1  14   3       33.96       52.48     39.25 o 
   0  14   3     1382.94     1358.65    130.33 o 
   1  14   3      282.05      356.91     51.24 o 
   2  14   3     1542.00     1520.25     89.77 o 
   3  14   3      164.02      179.35     61.65 o 
   4  14   3       96.91      108.39     95.72 o 
   5  14   3      361.20      383.60     61.13 o 
   6  14   3        4.38       27.21     53.82 o 
   7  14   3       25.53       10.51     53.79 o 
  -6  15   3     1021.50      957.22    113.57 o 
  -5  15   3      223.66      200.10     80.04 o 
  -4  15   3      843.80      777.68     99.51 o 
  -3  15   3      147.20      156.14     71.93 o 
  -2  15   3      810.30      760.69    108.16 o 
  -1  15   3       16.19        0.00     39.71 o 
   0  15   3       11.81        5.41     42.32 o 
   1  15   3      334.43      346.96     61.11 o 
   2  15   3      696.15      820.68    129.25 o 
   3  15   3     2250.23     2253.22    102.76 o 
   4  15   3     2756.09     2640.32    111.65 o 
   5  15   3      680.14      664.22     72.46 o 
   6  15   3     1045.17     1109.43     88.80 o 
  -5  16   3     1801.42     1936.08    150.34 o 
  -4  16   3     1608.37     1567.25    129.79 o 
  -3  16   3       65.55       10.82     68.14 o 
  -2  16   3      250.06      242.46     57.87 o 
  -1  16   3       73.62       59.91     46.66 o 
   0  16   3       25.46        0.00     45.39 o 
   1  16   3       23.03       43.95     48.56 o 
   2  16   3     1391.35     1418.44     88.71 o 
   3  16   3     1912.35     1805.60    101.08 o 
   4  16   3     2205.36     2152.72    107.36 o 
   5  16   3     1912.85     1927.71    126.55 o 
  -3  17   3        4.93       73.55     77.88 o 
  -2  17   3      231.62      206.59     83.28 o 
  -1  17   3      439.47      499.80     81.66 o 
   0  17   3      269.28      245.31     59.64 o 
   1  17   3      159.60      174.14     57.36 o 
   2  17   3        1.43        0.00     53.05 o 
   3  17   3       50.01       78.48     59.24 o 
 -12   0   4      199.71      215.24    101.67 o 
 -10   0   4     3745.63     3517.38    173.06 o 
  -9   0   4      571.59      624.09     88.69 o 
  -8   0   4     2130.61     2179.44    120.06 o 
  -7   0   4      812.14      721.43     74.63 o 
  -6   0   4     3268.33     3489.26    137.36 o 
  -5   0   4    23164.18    22280.02    603.54 o 
  -4   0   4    11179.89    10737.11    306.09 o 
  -3   0   4     8376.29     8299.87    167.49 o 
  -2   0   4    50697.50    49367.10    723.91 o 
  -1   0   4     1294.80     1287.03     28.30 o 
   0   0   4     4487.16     4700.04     95.87 o 
   1   0   4     1870.53     1835.62     46.04 o 
   2   0   4      810.04      889.28     24.46 o 
   3   0   4      209.35      204.80     29.74 o 
   4   0   4    26129.30    27050.98    709.53 o 
   5   0   4    22152.20    20955.05    562.44 o 
   6   0   4     3403.99     3464.61     92.14 o 
   7   0   4     7918.16     7694.55    244.44 o 
   8   0   4      757.30      956.14     88.69 o 
   9   0   4     1032.42     1022.12    100.59 o 
 -12   1   4      138.96       78.86     66.84 o 
 -11   1   4       96.72        0.00     58.32 o 
 -10   1   4      475.00      502.20     66.42 o 
  -9   1   4     2700.47     2807.93    102.85 o 
  -8   1   4       13.97       42.55     40.10 o 
  -7   1   4      160.77      157.53     37.09 o 
  -6   1   4     3513.48     3447.70     96.73 o 
  -5   1   4     1708.13     1914.17     64.23 o 
  -4   1   4     8967.20     9056.10    186.23 o 
  -3   1   4     7240.94     7193.86    103.12 o 
  -2   1   4     2702.61     2756.59     41.07 o 
  -1   1   4     3517.18     3626.28     49.00 o 
   0   1   4     4616.31     4459.75     57.65 o 
   1   1   4     9285.17     9196.04    124.07 o 
   2   1   4       44.22       56.50      6.53 o 
   3   1   4      689.03      776.24     22.19 o 
   4   1   4     8654.22     8697.20    143.39 o 
   5   1   4      157.29      169.01     27.16 o 
   6   1   4     7827.47     7771.33    167.87 o 
   7   1   4      453.94      526.56     57.76 o 
   8   1   4     2074.00     2034.21     81.83 o 
   9   1   4     1230.20     1049.25     72.13 o 
  10   1   4      470.15      392.97    102.21 o 
  11   1   4      416.43      136.28     60.57 o 
 -11   2   4      216.91      200.98     63.87 o 
 -10   2   4        2.04        0.00     50.20 o 
  -9   2   4      196.53      317.24     89.77 o 
  -8   2   4        1.71        0.00     37.85 o 
  -7   2   4       33.37       22.56     33.21 o 
  -6   2   4     2100.67     2129.26     80.04 o 
  -5   2   4     1281.41     1167.76     50.75 o 
  -4   2   4     3996.62     3900.59     76.34 o 
  -3   2   4     1443.26     1536.13     33.22 o 
  -2   2   4    16442.92    17234.47    227.25 o 
  -1   2   4      368.88      411.30     14.63 o 
   0   2   4    20782.82    19829.36    230.23 o 
   1   2   4     2453.17     2472.17     46.32 o 
   2   2   4    23559.47    22550.31    293.09 o 
   3   2   4      235.09      256.53     14.29 o 
   4   2   4    16180.66    16750.91    225.63 o 
   5   2   4     1834.54     1867.37     49.23 o 
   6   2   4     3111.55     3114.49     71.56 o 
   7   2   4       34.17       23.06     21.71 o 
   8   2   4      194.03      135.16     30.83 o 
   9   2   4      239.75      109.46     65.44 o 
  10   2   4       24.56        0.00     38.95 o 
  11   2   4       25.02       12.45     45.04 o 
 -11   3   4       19.54       88.16     59.50 o 
 -10   3   4     1147.66     1143.65    122.76 o 
  -9   3   4     2096.87     2015.60     89.13 o 
  -8   3   4       11.29       59.61     62.19 o 
  -7   3   4      537.19      549.86     49.88 o 
  -6   3   4      117.25      103.86     31.69 o 
  -5   3   4     5838.82     6176.81    114.17 o 
  -4   3   4      212.21      251.94     21.17 o 
  -3   3   4    30102.48    30602.25    407.88 o 
  -2   3   4     2315.84     2198.62     39.99 o 
  -1   3   4    29141.82    27957.38    322.62 o 
   0   3   4     6476.55     6250.63     79.27 o 
   1   3   4    23043.96    22020.48    331.97 o 
   2   3   4       79.81       80.32     12.69 o 
   3   3   4    22555.98    20678.37    272.10 o 
   4   3   4     1757.85     1822.54     38.83 o 
   5   3   4     8879.01     9088.96    133.20 o 
   6   3   4     1021.51     1055.22     41.84 o 
   7   3   4      103.51      169.31     34.64 o 
   8   3   4      577.64      469.72     50.29 o 
   9   3   4     1353.57     1164.44    174.68 o 
  10   3   4      591.74      473.93    131.42 o 
  11   3   4       75.09       14.01     47.41 o 
 -11   4   4      175.94      165.25     62.21 o 
 -10   4   4      622.16      634.59     79.50 o 
  -9   4   4        9.60        0.00     43.92 o 
  -8   4   4      184.02      289.64     85.99 o 
  -7   4   4      894.97      941.53     60.06 o 
  -6   4   4       47.33       34.37     29.57 o 
  -5   4   4     1522.91     1562.74     48.73 o 
  -4   4   4     2209.11     2122.17     53.53 o 
  -3   4   4      725.61      778.64     25.43 o 
  -2   4   4     8774.66     8443.53    105.16 o 
  -1   4   4     7513.22     7301.35     93.22 o 
   0   4   4       45.10       71.46     20.14 o 
   1   4   4      374.95      400.77     20.39 o 
   2   4   4     4105.76     4330.20     79.46 o 
   3   4   4     4731.96     4735.58    120.26 o 
   4   4   4     6881.60     6959.82    146.15 o 
   5   4   4     2149.49     2087.21     66.86 o 
   6   4   4      114.15       94.71     23.51 o 
   7   4   4       10.16        0.00     28.61 o 
   8   4   4        2.18       10.03     33.26 o 
   9   4   4      208.13      201.96     52.70 o 
  10   4   4      302.15      328.55     57.94 o 
  11   4   4       99.73      136.56     89.77 o 
 -11   5   4      116.86      105.48     44.41 o 
 -10   5   4      214.57      261.01     59.76 o 
  -9   5   4       16.10        0.00     44.92 o 
  -8   5   4     2803.61     2951.20    129.79 o 
  -7   5   4     4240.15     4415.69    154.67 o 
  -6   5   4       97.75      160.04     27.36 o 
  -5   5   4     4304.91     4414.81     91.60 o 
  -4   5   4     1061.68     1018.63     26.85 o 
  -3   5   4       30.86       37.31      9.73 o 
  -2   5   4     2016.52     1909.70     33.21 o 
  -1   5   4     8809.19     8429.03    119.06 o 
   0   5   4      852.66      833.64     23.58 o 
   1   5   4    27332.43    26712.78    403.34 o 
   2   5   4    12047.93    12304.03    196.17 o 
   3   5   4        5.98       20.08     14.25 o 
   4   5   4       30.53       20.54     16.16 o 
   5   5   4     1448.14     1580.33     47.42 o 
   6   5   4        5.38       11.68     29.03 o 
   7   5   4     1811.68     1818.62     76.07 o 
   8   5   4     2242.62     2269.48     90.09 o 
   9   5   4      618.21      658.25     61.95 o 
  10   5   4     1030.75     1024.98     81.23 o 
  11   5   4       42.32       33.99     67.06 o 
 -11   6   4      180.94      159.12     51.78 o 
 -10   6   4      230.97      183.27     42.82 o 
  -9   6   4     1464.24     1343.97     63.90 o 
  -8   6   4      650.06      657.87     45.57 o 
  -7   6   4     2164.09     2159.26     86.26 o 
  -6   6   4     5500.55     5528.96     97.02 o 
  -5   6   4      589.64      541.08     59.87 o 
  -4   6   4     1732.12     1732.23     42.65 o 
  -3   6   4      708.00      806.62     23.97 o 
  -2   6   4     2626.59     2670.84     43.37 o 
  -1   6   4     1460.96     1477.23     34.16 o 
   0   6   4    23550.35    22663.65    508.16 o 
   1   6   4     7403.41     7202.67    141.80 o 
   2   6   4    18655.29    19568.19    302.95 o 
   3   6   4     2380.62     2330.09     55.92 o 
   4   6   4     2232.88     2245.85     56.27 o 
   5   6   4       13.71       13.61     26.38 o 
   6   6   4     2657.34     2787.13    146.02 o 
   7   6   4     1215.10     1218.92     66.49 o 
   8   6   4     1511.84     1671.63     82.15 o 
   9   6   4     2047.79     1983.22     94.34 o 
  10   6   4        5.41       14.11     43.39 o 
  11   6   4      442.66      408.53     73.23 o 
 -11   7   4       10.20       64.59     42.52 o 
 -10   7   4      182.97      141.00     43.00 o 
  -9   7   4        2.27        0.00     33.60 o 
  -8   7   4        0.09        0.00     30.13 o 
  -7   7   4      455.47      515.24     38.45 o 
  -6   7   4      181.06      212.12     26.78 o 
  -5   7   4        6.04       10.39     18.65 o 
  -4   7   4      348.95      383.89     24.69 o 
  -3   7   4     1228.61     1433.20     31.61 o 
  -2   7   4     1957.97     1881.32     35.96 o 
  -1   7   4     3018.44     3124.04     87.02 o 
   0   7   4      512.45      442.97     29.18 o 
   1   7   4     1585.19     1130.88    211.45 o 
   2   7   4      354.83      378.29     20.34 o 
   3   7   4     3293.39     3410.16     65.73 o 
   4   7   4      245.27      231.67     33.10 o 
   5   7   4      612.13      709.71     50.09 o 
   6   7   4        8.16       69.87     41.10 o 
   7   7   4       19.97       47.05     38.24 o 
   8   7   4      442.03      450.56     57.74 o 
   9   7   4      139.60      161.15     53.52 o 
  10   7   4        9.50        0.00     43.62 o 
 -10   8   4      782.29      690.32    116.31 o 
  -9   8   4      587.34      546.65     51.28 o 
  -8   8   4      754.81      732.85     50.92 o 
  -7   8   4     2598.42     2723.87     98.04 o 
  -6   8   4     7086.42     7563.65    125.47 o 
  -5   8   4     1116.72     1104.05     40.91 o 
  -4   8   4     3325.32     3426.63     67.30 o 
  -3   8   4     1749.93     1739.51     78.84 o 
  -2   8   4      945.73      946.38     27.30 o 
  -1   8   4     7255.85     6393.65    254.86 o 
   0   8   4     2471.36     2181.23     53.28 o 
   1   8   4     1428.52     1463.50     70.85 o 
   2   8   4     3015.77     3303.47     71.64 o 
   3   8   4     4384.66     4578.45    123.33 o 
   4   8   4       34.63       40.54     28.61 o 
   5   8   4     2339.14     2301.34     84.49 o 
   6   8   4     1855.36     1938.96     84.04 o 
   7   8   4     3620.19     3644.81    119.60 o 
   8   8   4     1806.00     1768.47    126.55 o 
   9   8   4     1673.85     1910.51     98.86 o 
  10   8   4      156.66      225.21     63.47 o 
 -10   9   4       50.71       18.10     45.57 o 
  -9   9   4      189.34      135.86     41.94 o 
  -8   9   4     2454.57     2571.18     71.82 o 
  -7   9   4     3318.71     3607.57     81.04 o 
  -6   9   4      884.35      996.62     44.60 o 
  -5   9   4     9354.25     9386.67    146.74 o 
  -4   9   4      218.49      232.61     25.64 o 
  -3   9   4      641.82      694.88     42.00 o 
  -2   9   4     6359.89     5760.03    193.76 o 
  -1   9   4      827.48      728.70     38.72 o 
   0   9   4     1072.05     1072.22     40.66 o 
   1   9   4     7876.09     8163.02    143.46 o 
   2   9   4     6087.87     6261.02    117.21 o 
   3   9   4      371.39      492.93     54.23 o 
   4   9   4      737.50      707.56     70.85 o 
   5   9   4     2209.58     1950.73     81.43 o 
   6   9   4     1804.00     1922.47     85.57 o 
   7   9   4     2356.52     2443.08    188.20 o 
   8   9   4     2802.02     2943.13    114.53 o 
   9   9   4      557.55      623.69     78.96 o 
  10   9   4     1039.71     1283.64     97.51 o 
  -9  10   4       64.14        4.22     40.87 o 
  -8  10   4      326.02      373.21     69.94 o 
  -7  10   4     1187.01     1287.83     53.14 o 
  -6  10   4     1021.58     1105.85     49.44 o 
  -5  10   4      324.50      318.66     31.53 o 
  -4  10   4     1033.23     1057.46     46.49 o 
  -3  10   4     1114.40     1094.28     40.47 o 
  -2  10   4     3410.37     3181.46    113.81 o 
  -1  10   4     5157.20     4970.67     99.68 o 
   0  10   4       41.01       77.71     30.56 o 
   1  10   4      723.07      746.56     49.29 o 
   2  10   4     4503.06     4341.52    118.16 o 
   3  10   4     3846.42     3865.44    112.43 o 
   4  10   4     5693.01     5439.94    142.20 o 
   5  10   4       70.13       94.60     60.57 o 
   6  10   4       16.39       17.97     41.11 o 
   7  10   4      436.39      367.39     57.22 o 
   8  10   4      333.57      405.64     63.78 o 
   9  10   4      606.77      748.59     79.54 o 
  -9  11   4       63.26       15.22     42.82 o 
  -8  11   4      159.93      175.98     37.98 o 
  -7  11   4       20.44        1.07     32.26 o 
  -6  11   4       34.29       82.35     31.54 o 
  -5  11   4     2770.64     2838.13     78.90 o 
  -4  11   4      972.75      988.41     43.80 o 
  -3  11   4    10500.51     9929.60    279.92 o 
  -2  11   4      851.09      873.07     55.26 o 
  -1  11   4     6324.69     6139.34    345.57 o 
   0  11   4     1248.06     1256.34     64.79 o 
   1  11   4    11642.12    11489.52    345.03 o 
   2  11   4       30.75        0.65     32.44 o 
   3  11   4     6141.00     5744.12    149.48 o 
   4  11   4        6.87        0.00     75.71 o 
   5  11   4     5522.02     5543.43    152.19 o 
   6  11   4        3.48       40.96     43.85 o 
   7  11   4      370.15      348.69     59.86 o 
   8  11   4      144.78      149.98     58.32 o 
   9  11   4       86.90      123.04     63.09 o 
  -8  12   4        7.63        0.00     38.35 o 
  -7  12   4       25.41       17.32     34.93 o 
  -6  12   4     1951.34     2080.00     66.84 o 
  -5  12   4       99.90      117.97     30.82 o 
  -4  12   4     2536.90     2497.82     77.22 o 
  -3  12   4      965.51      980.92     82.74 o 
  -2  12   4     4739.20     4648.54    128.73 o 
  -1  12   4        1.80        0.00     32.01 o 
   0  12   4     6517.02     6468.85    160.98 o 
   1  12   4      656.37      607.90     53.52 o 
   2  12   4     7925.84     7829.24    187.76 o 
   3  12   4      350.98      380.05     50.41 o 
   4  12   4     2434.75     2245.81     94.43 o 
   5  12   4       14.58        0.00     41.55 o 
   6  12   4      917.96     1071.60     77.60 o 
   7  12   4       38.69       13.19     49.57 o 
   8  12   4      214.60      237.07     90.85 o 
  -8  13   4       12.80        0.00     61.54 o 
  -7  13   4       66.92       31.49     44.71 o 
  -6  13   4       52.19       57.48     40.72 o 
  -5  13   4       20.86       38.74     36.78 o 
  -4  13   4     1218.49     1209.56     71.59 o 
  -3  13   4      948.78      944.00    126.01 o 
  -2  13   4        7.50        0.00     35.41 o 
  -1  13   4      333.40      400.97     84.91 o 
   0  13   4     1030.77     1193.49    104.38 o 
   1  13   4     1997.54     2091.68     89.33 o 
   2  13   4      360.35      370.42     52.39 o 
   3  13   4      225.01      283.87     74.63 o 
   4  13   4      764.71      912.52     71.78 o 
   5  13   4       35.41      108.50     48.34 o 
   6  13   4      456.82      516.75     65.89 o 
   7  13   4       49.74       16.58     55.16 o 
  -7  14   4      110.03      174.42     69.28 o 
  -6  14   4      139.55      163.06     55.89 o 
  -5  14   4     2265.04     2084.04     93.48 o 
  -4  14   4     1253.80     1143.79     73.23 o 
  -3  14   4      450.60      470.45    108.16 o 
  -2  14   4     3072.68     2908.70    103.71 o 
  -1  14   4      377.50      442.12    103.83 o 
   0  14   4       63.12       65.23     41.73 o 
   1  14   4        0.81       32.19     44.35 o 
   2  14   4     1738.11     1675.94    157.37 o 
   3  14   4      162.04      116.29     49.88 o 
   4  14   4     2833.68     2726.15    110.87 o 
   5  14   4     2293.87     2174.80    102.48 o 
   6  14   4      231.54      221.74     61.13 o 
   7  14   4      706.73      761.43    105.46 o 
  -6  15   4      762.26      713.86    110.32 o 
  -5  15   4       54.21       21.91     65.98 o 
  -4  15   4      139.22      205.91     53.72 o 
  -3  15   4      669.09      680.28     64.03 o 
  -2  15   4      153.82      192.10     49.43 o 
  -1  15   4      382.05      407.74     79.50 o 
   0  15   4       61.11      129.71     48.88 o 
   1  15   4      395.44      234.82     53.47 o 
   2  15   4       20.29       18.39     47.42 o 
   3  15   4      873.74      974.71     91.40 o 
   4  15   4       28.34       34.91     57.87 o 
   5  15   4      540.68      591.31     72.55 o 
   6  15   4      633.32      703.02     79.46 o 
  -5  16   4        5.65        0.00     80.04 o 
  -4  16   4       60.83      137.36     82.20 o 
  -3  16   4      714.51      670.32     84.37 o 
  -2  16   4      250.50      274.99     87.61 o 
  -1  16   4      669.80      632.77    114.65 o 
   0  16   4      329.36      358.59     61.06 o 
   1  16   4       35.10       30.83     50.48 o 
   2  16   4      126.67      171.90     56.46 o 
   3  16   4      127.34       89.66     56.97 o 
   4  16   4       58.24       85.34     59.24 o 
  -3  17   4     2137.36     2012.87    154.67 o 
  -2  17   4       62.47       51.32     52.46 o 
  -1  17   4     1331.48     1292.03    150.88 o 
   0  17   4       59.21       87.52     61.65 o 
   1  17   4      190.53      195.35     68.14 o 
   2  17   4        3.78       14.83     55.41 o 
 -11   1   5        0.00        0.00    114.11 o 
 -10   1   5      576.39      578.20     68.83 o 
  -9   1   5      662.58      715.69     65.39 o 
  -8   1   5      404.84      453.80     55.16 o 
  -7   1   5     5581.52     5722.54    144.15 o 
  -6   1   5      258.22      329.25     49.75 o 
  -5   1   5     1100.49     1132.46     51.62 o 
  -4   1   5     9585.07    10197.44    169.02 o 
  -3   1   5    17193.80    17626.55    210.58 o 
  -2   1   5        7.89        8.32      8.84 o 
  -1   1   5    17491.04    16763.78    220.63 o 
   0   1   5     1986.71     1984.92     31.75 o 
   1   1   5     2088.32     2066.12     33.27 o 
   2   1   5      540.05      544.08     21.74 o 
   3   1   5     5796.12     5707.25     85.46 o 
   4   1   5      978.46     1028.32     43.87 o 
   5   1   5     4736.27     4611.28     88.41 o 
   6   1   5     5720.36     5843.27    147.64 o 
   7   1   5       31.60       67.06     24.25 o 
   8   1   5     2798.39     2719.16    136.28 o 
   9   1   5       69.33       61.45     37.98 o 
  10   1   5      303.99      163.32     59.49 o 
  11   1   5      262.76      162.24     44.36 o 
 -11   2   5      383.44      281.79     66.33 o 
 -10   2   5      899.35      755.79     72.55 o 
  -9   2   5      407.12      525.29     60.96 o 
  -8   2   5     5565.31     5421.17    169.81 o 
  -7   2   5      610.36      589.65     50.75 o 
  -6   2   5     1980.65     2048.97     72.96 o 
  -5   2   5     1607.95     1585.77     61.65 o 
  -4   2   5     3400.36     3424.46     60.64 o 
  -3   2   5     8169.11     7853.32    113.68 o 
  -2   2   5    35644.40    34271.46    395.27 o 
  -1   2   5     2491.35     2423.67     37.87 o 
   0   2   5     2842.63     2564.85     38.85 o 
   1   2   5      138.73      147.31      9.50 o 
   2   2   5      328.27      352.75     14.99 o 
   3   2   5     1936.23     1969.40     39.80 o 
   4   2   5     4725.92     4701.20     80.09 o 
   5   2   5     2375.75     2277.30     51.21 o 
   6   2   5     1910.88     2082.34     72.59 o 
   7   2   5     7746.18     7814.61    249.85 o 
   8   2   5      148.02       92.40     35.55 o 
   9   2   5      584.83      420.04    110.86 o 
  10   2   5      423.89      447.70     59.71 o 
  11   2   5      890.33      465.09     81.12 o 
 -11   3   5        0.99       51.04     60.51 o 
 -10   3   5      137.95       81.14     55.16 o 
  -9   3   5      505.18      573.01    151.42 o 
  -8   3   5      460.00      469.75     63.81 o 
  -7   3   5      252.59      271.76     42.80 o 
  -6   3   5     1526.50     1631.83     66.33 o 
  -5   3   5      843.53      870.69     37.97 o 
  -4   3   5     6150.70     6035.05     93.50 o 
  -3   3   5     4813.37     5056.74    117.02 o 
  -2   3   5     7591.34     7361.71    174.48 o 
  -1   3   5      545.03      476.49     21.47 o 
   0   3   5       39.12       45.78      7.77 o 
   1   3   5     8799.75     8143.59    117.15 o 
   2   3   5     8412.21     8194.41    170.52 o 
   3   3   5    10561.93    10810.40    149.62 o 
   4   3   5      518.45      542.69     23.39 o 
   5   3   5       43.76       16.71     17.97 o 
   6   3   5     1023.60      959.04     41.78 o 
   7   3   5     1706.69     1839.23     95.23 o 
   8   3   5        9.02        0.00     31.44 o 
   9   3   5      366.76      443.55     45.12 o 
  10   3   5        7.67        0.00     44.13 o 
  11   3   5       42.46        0.00     50.02 o 
 -11   4   5      581.58      609.02    152.51 o 
 -10   4   5      126.33      191.83     57.75 o 
  -9   4   5      959.07      939.03    122.22 o 
  -8   4   5      639.05      658.30     58.65 o 
  -7   4   5     1227.11     1226.67     66.75 o 
  -6   4   5     2559.54     2538.77     67.74 o 
  -5   4   5        6.90        3.87     19.60 o 
  -4   4   5     2721.02     2884.67     55.12 o 
  -3   4   5     4303.73     4380.63     71.72 o 
  -2   4   5     2715.89     2805.06     45.90 o 
  -1   4   5      818.61      748.21     21.28 o 
   0   4   5    26480.74    24776.21    289.21 o 
   1   4   5     6042.80     5537.09     98.44 o 
   2   4   5    30562.23    29670.88    447.07 o 
   3   4   5     7999.68     8031.21    136.91 o 
   4   4   5    12838.87    12746.12    207.28 o 
   5   4   5     1083.01     1069.24     41.65 o 
   6   4   5     8032.10     8325.76    150.43 o 
   7   4   5       19.68       24.53     32.09 o 
   8   4   5     3681.10     3728.11    115.37 o 
   9   4   5      532.98      495.58    106.00 o 
  10   4   5      209.19      296.48     60.20 o 
  11   4   5      439.14      341.67     73.01 o 
 -11   5   5       30.85        0.00     62.73 o 
 -10   5   5      638.45      715.06    148.72 o 
  -9   5   5      102.85       80.24     49.85 o 
  -8   5   5     1097.05      940.51    116.81 o 
  -7   5   5      477.12      505.06     50.91 o 
  -6   5   5      509.40      504.06     36.89 o 
  -5   5   5       55.98       91.72     23.69 o 
  -4   5   5      308.06      395.18     33.71 o 
  -3   5   5     2720.00     2934.89     47.49 o 
  -2   5   5     3996.27     4006.34     66.32 o 
  -1   5   5    15657.28    15951.38    238.51 o 
   0   5   5    10910.16    10444.33    148.04 o 
   1   5   5    13274.07    12798.99    204.99 o 
   2   5   5      869.76      755.13     31.84 o 
   3   5   5    10519.64    10491.72    173.71 o 
   4   5   5     1453.89     1496.18     46.79 o 
   5   5   5     7593.34     7822.92    215.25 o 
   6   5   5      888.96      972.98     56.97 o 
   7   5   5     2897.76     2733.18     94.40 o 
   8   5   5        3.67        0.00     37.86 o 
   9   5   5      185.99      280.14     52.76 o 
  10   5   5        1.90        0.00     42.09 o 
 -11   6   5        2.01        0.00     39.31 o 
 -10   6   5      195.91      193.65     43.30 o 
  -9   6   5       59.56       58.94     36.43 o 
  -8   6   5      590.47      517.83     44.07 o 
  -7   6   5      880.97      784.04     80.05 o 
  -6   6   5     4288.07     4614.28    102.18 o 
  -5   6   5     1304.92     1476.60     43.17 o 
  -4   6   5     5124.77     5325.93     88.17 o 
  -3   6   5       13.73       19.70     11.42 o 
  -2   6   5       18.61       31.36     17.02 o 
  -1   6   5    11316.08    10986.71    154.44 o 
   0   6   5     2800.28     2721.70     61.80 o 
   1   6   5     4307.45     4192.15     83.02 o 
   2   6   5      144.86      157.76     25.20 o 
   3   6   5      355.88      422.77     27.12 o 
   4   6   5     3219.16     3331.11     74.16 o 
   5   6   5      371.09      349.81     40.10 o 
   6   6   5      726.54      832.80     56.97 o 
   7   6   5      143.11       96.06     49.75 o 
   8   6   5      535.01      506.20     56.97 o 
   9   6   5     1444.26     1582.23     86.94 o 
  10   6   5        9.34       33.14     45.98 o 
 -10   7   5       10.28       29.45     39.49 o 
  -9   7   5      238.65      222.27     41.98 o 
  -8   7   5     1303.96     1141.56     69.74 o 
  -7   7   5     2191.37     2162.07     76.65 o 
  -6   7   5     1686.88     1769.46     52.19 o 
  -5   7   5    17771.88    18465.62    257.96 o 
  -4   7   5      192.50      224.91     22.24 o 
  -3   7   5     5094.32     5220.61     75.31 o 
  -2   7   5     1932.96     1953.05     37.56 o 
  -1   7   5     2893.07     2906.89     57.14 o 
   0   7   5     7877.11     7541.38    128.72 o 
   1   7   5    10989.77    10591.99    177.29 o 
   2   7   5      418.25      452.30     29.36 o 
   3   7   5     1307.30     1401.77     46.96 o 
   4   7   5     4578.10     5015.26    100.03 o 
   5   7   5      920.82      935.08     57.35 o 
   6   7   5      734.87      741.87     57.36 o 
   7   7   5     1767.61     1770.03     83.75 o 
   8   7   5     2401.75     2369.82    196.31 o 
   9   7   5      222.36      202.39     56.53 o 
  10   7   5     1768.71     1772.75    133.04 o 
 -10   8   5       16.55        0.00     40.93 o 
  -9   8   5      205.90      184.91     43.62 o 
  -8   8   5      235.13      216.95     39.22 o 
  -7   8   5     1994.83     2042.75     60.05 o 
  -6   8   5     4755.66     4851.36     92.37 o 
  -5   8   5      924.10     1103.44     52.61 o 
  -4   8   5     3173.26     3178.65     65.01 o 
  -3   8   5        0.24        0.00     15.66 o 
  -2   8   5      981.04     1002.47     61.77 o 
  -1   8   5     3096.80     2915.60     60.73 o 
   0   8   5     2378.59     2118.70     71.43 o 
   1   8   5      693.59      734.21     60.57 o 
   2   8   5     2593.66     2707.48     67.03 o 
   3   8   5     1189.48     1234.50     49.54 o 
   4   8   5      571.60      594.28     48.02 o 
   5   8   5     1120.68     1038.10     62.16 o 
   6   8   5        7.41       23.42     37.04 o 
   7   8   5       51.59       46.85     65.44 o 
   8   8   5      169.79      172.11     54.58 o 
   9   8   5     1276.12     1356.99     91.28 o 
  10   8   5        0.25        0.00     59.64 o 
 -10   9   5       58.11       28.71     45.01 o 
  -9   9   5        5.35        0.00     38.55 o 
  -8   9   5       19.71        8.54     31.38 o 
  -7   9   5       30.14        4.67     28.72 o 
  -6   9   5      139.33      149.26     29.92 o 
  -5   9   5      691.37      804.32     39.18 o 
  -4   9   5        0.60        2.14     21.31 o 
  -3   9   5     1778.60     1758.53     56.93 o 
  -2   9   5      600.29      629.28     51.19 o 
  -1   9   5     1565.27     1511.63     63.90 o 
   0   9   5      235.87      289.55     38.40 o 
   1   9   5     3596.53     3622.71    130.87 o 
   2   9   5        1.27        1.26     27.50 o 
   3   9   5      907.34     1040.09     59.52 o 
   4   9   5      620.72      723.60     53.39 o 
   5   9   5      971.65     1053.21     83.82 o 
   6   9   5      283.39      334.88    108.70 o 
   7   9   5      679.23      826.76     69.98 o 
   8   9   5       43.68        3.53     48.52 o 
   9   9   5       71.03        0.14     56.79 o 
  -9  10   5      176.88      225.20     70.92 o 
  -8  10   5      252.26      270.86     39.73 o 
  -7  10   5      176.64      233.44     36.45 o 
  -6  10   5     2746.90     3005.57    105.22 o 
  -5  10   5      722.62      809.07     50.55 o 
  -4  10   5     7029.71     7161.34    140.67 o 
  -3  10   5      577.83      585.08     40.15 o 
  -2  10   5     1736.84     1714.60    136.82 o 
  -1  10   5      233.30      355.23     41.26 o 
   0  10   5     7736.77     7454.99    172.83 o 
   1  10   5      225.90      304.99     40.51 o 
   2  10   5     8183.47     8151.23    187.73 o 
   3  10   5      800.61      934.13     60.71 o 
   4  10   5     3200.71     3202.41    107.45 o 
   5  10   5     2022.46     2037.80    166.03 o 
   6  10   5     1743.91     1561.91    101.67 o 
   7  10   5      864.94      857.74    104.92 o 
   8  10   5     1325.60     1425.87     92.14 o 
   9  10   5      870.49      820.34     85.99 o 
  -9  11   5        2.50       56.03     67.06 o 
  -8  11   5        0.88        4.95     43.08 o 
  -7  11   5      317.01      350.32     49.25 o 
  -6  11   5       59.01       60.97     37.68 o 
  -5  11   5     2942.11     3030.24     92.64 o 
  -4  11   5      985.50      954.37     51.97 o 
  -3  11   5     1208.17     1184.69     65.44 o 
  -2  11   5       30.02        0.00     31.73 o 
  -1  11   5      120.35      180.15     38.45 o 
   0  11   5     1507.83     1416.36     70.05 o 
   1  11   5     3035.67     2879.03    118.98 o 
   2  11   5      366.59      291.38     44.36 o 
   3  11   5      619.23      660.54     56.18 o 
   4  11   5     1147.54     1257.36     72.27 o 
   5  11   5      200.80      260.85     52.35 o 
   6  11   5       94.16      123.74     57.33 o 
   7  11   5      681.07      685.30    101.13 o 
   8  11   5      632.42      624.20     74.14 o 
  -8  12   5      532.62      714.65     63.79 o 
  -7  12   5       22.91        0.00     42.28 o 
  -6  12   5       11.07        0.00     36.63 o 
  -5  12   5      296.85      315.78     44.05 o 
  -4  12   5       37.05        0.00     36.80 o 
  -3  12   5      594.55      628.94     55.69 o 
  -2  12   5     2083.19     2089.93     84.97 o 
  -1  12   5     4334.78     4054.95    119.81 o 
   0  12   5      376.43      476.60     51.99 o 
   1  12   5     2026.65     2021.55    169.81 o 
   2  12   5     1188.53     1083.09     82.74 o 
   3  12   5      204.45      234.31     47.25 o 
   4  12   5     4965.11     4889.26    142.25 o 
   5  12   5      361.94      442.39     77.33 o 
   6  12   5     2264.81     2072.30    115.19 o 
   7  12   5      605.44      581.69     71.12 o 
   8  12   5       44.01       19.39     73.55 o 
  -7  13   5      257.03      327.63     53.74 o 
  -6  13   5      295.00      265.23     56.88 o 
  -5  13   5       44.64       43.52     44.95 o 
  -4  13   5      399.28      382.86     53.47 o 
  -3  13   5     1754.87     1529.68     79.14 o 
  -2  13   5      689.83      697.95     89.23 o 
  -1  13   5     3341.59     3273.92    272.02 o 
   0  13   5     1597.71     1577.60     92.48 o 
   1  13   5     4122.82     3942.07    254.18 o 
   2  13   5      208.07      253.11     50.41 o 
   3  13   5     2814.90     2739.28    105.54 o 
   4  13   5      621.09      499.20     61.48 o 
   5  13   5     2304.27     2275.67    103.24 o 
   6  13   5      152.87      130.09     61.11 o 
   7  13   5      850.38      878.93    149.26 o 
  -6  14   5      368.79      406.44    117.90 o 
  -5  14   5       89.20       72.98     49.43 o 
  -4  14   5       43.12       26.47     45.27 o 
  -3  14   5      626.63      545.61     73.55 o 
  -2  14   5      254.35      241.17     49.27 o 
  -1  14   5      399.58      529.02     58.11 o 
   0  14   5      146.99      200.81     49.57 o 
   1  14   5      847.77      901.19     69.98 o 
   2  14   5      424.63      470.17    157.91 o 
   3  14   5      439.13      546.02     65.31 o 
   4  14   5     1590.53     1600.19     92.46 o 
   5  14   5       21.27       86.48     53.90 o 
   6  14   5      175.43      186.48     60.83 o 
  -5  15   5      718.89      819.74     73.89 o 
  -4  15   5     1764.39     1654.99     91.31 o 
  -3  15   5     1812.83     1707.37    145.48 o 
  -2  15   5     1118.53     1078.37     75.87 o 
  -1  15   5     3261.71     3011.02    176.84 o 
   0  15   5       71.21       45.06     48.66 o 
   1  15   5       58.19       44.52     65.44 o 
   2  15   5       60.99       60.25     52.46 o 
   3  15   5        3.35        0.00     50.41 o 
   4  15   5       10.05       48.93     55.00 o 
   5  15   5       94.84       80.77     59.24 o 
  -4  16   5      855.62      740.25     74.33 o 
  -3  16   5      979.40      892.44     75.87 o 
  -2  16   5     3830.76     3520.12    136.82 o 
  -1  16   5       15.73       63.49     51.52 o 
   0  16   5      393.89      330.70     61.56 o 
   1  16   5        2.13        3.29     51.17 o 
   2  16   5       21.90        7.03     53.54 o 
   3  16   5       60.20       96.01     60.03 o 
   4  16   5      467.12      410.64     73.78 o 
  -1  17   5       28.19       13.10     53.72 o 
   0  17   5       19.02        0.00     54.58 o 
   1  17   5      480.98      567.02     74.17 o 
 -11   0   6        7.94       10.82     81.12 o 
 -10   0   6      144.30      208.75     84.37 o 
  -9   0   6     1376.23     1506.68    114.65 o 
  -8   0   6     5297.74     5213.34    201.18 o 
  -7   0   6       67.24       74.63     53.00 o 
  -6   0   6     7498.00     7228.38    233.63 o 
  -5   0   6      313.44      237.95     46.51 o 
  -4   0   6     3371.48     3419.39     90.16 o 
  -3   0   6      836.02      689.37     36.69 o 
  -2   0   6    38216.70    37353.04    554.69 o 
  -1   0   6      957.41      829.41     29.61 o 
   0   0   6    27737.23    24706.81    456.58 o 
   1   0   6     1563.40     1570.42     47.81 o 
   2   0   6       14.18       18.89     14.55 o 
   3   0   6      983.77      975.55     32.16 o 
   4   0   6     2940.73     3034.81     65.30 o 
   5   0   6      108.33      156.94     22.48 o 
   6   0   6      611.29      699.80     60.57 o 
   7   0   6     6307.68     6106.43    145.62 o 
   8   0   6       78.05       42.18     40.02 o 
  10   0   6        8.60        6.49     45.43 o 
 -11   1   6        2.86        0.47     56.53 o 
 -10   1   6      122.14      202.38     56.97 o 
  -9   1   6      398.83      347.14     55.00 o 
  -8   1   6       25.44       82.40     42.65 o 
  -7   1   6     3275.28     3329.25    102.41 o 
  -6   1   6      668.09      833.28     52.77 o 
  -5   1   6     1129.35     1242.95     54.30 o 
  -4   1   6        5.50       86.32     87.14 o 
  -3   1   6    10534.30    10123.16    128.24 o 
  -2   1   6    12324.14    12439.36    152.51 o 
  -1   1   6    24453.46    23408.62    273.76 o 
   0   1   6      590.01      606.88     18.41 o 
   1   1   6     4873.56     4588.19     63.62 o 
   2   1   6     1001.40     1010.97     28.70 o 
   3   1   6      674.82      684.86     19.92 o 
   4   1   6     4046.77     3948.23     76.97 o 
   5   1   6     1209.00     1260.28     42.46 o 
   6   1   6      229.67      284.19     38.80 o 
   7   1   6       85.34       85.19     33.88 o 
   8   1   6      855.86      976.70     63.36 o 
   9   1   6      272.13      112.24     64.36 o 
  10   1   6      260.04      103.36     39.68 o 
  11   1   6        1.73        0.00     41.10 o 
 -11   2   6       42.31       27.23     59.52 o 
 -10   2   6      332.33      430.56    147.64 o 
  -9   2   6      622.59      691.62     66.49 o 
  -8   2   6      154.75      182.90     46.35 o 
  -7   2   6     2556.16     2555.63     88.68 o 
  -6   2   6      391.86      434.14     43.17 o 
  -5   2   6      534.22      571.08     41.11 o 
  -4   2   6      178.75      201.31     18.71 o 
  -3   2   6     4380.78     4538.81     73.66 o 
  -2   2   6     1571.65     1693.47     37.21 o 
  -1   2   6      499.50      508.06     18.07 o 
   0   2   6        3.87       22.94      9.54 o 
   1   2   6     3722.61     3582.25     52.84 o 
   2   2   6     5583.53     5250.93     72.60 o 
   3   2   6     9847.19     9662.68    136.66 o 
   4   2   6     4968.35     4859.64     78.90 o 
   5   2   6     4196.29     4389.75     75.99 o 
   6   2   6     2465.46     2415.94     64.87 o 
   7   2   6     1026.48     1063.32     49.23 o 
   8   2   6     1792.68     1848.49     75.72 o 
   9   2   6       73.68       56.24     53.00 o 
  10   2   6      527.29      409.93     80.04 o 
 -11   3   6       83.56       73.94     62.05 o 
 -10   3   6      691.27      712.31     73.23 o 
  -9   3   6      805.25      783.13     69.40 o 
  -8   3   6     1040.93     1065.19     68.51 o 
  -7   3   6     2302.50     2443.48     87.59 o 
  -6   3   6      596.08      712.75     50.75 o 
  -5   3   6      981.66      996.97     41.10 o 
  -4   3   6        1.00        0.00     14.36 o 
  -3   3   6     3127.81     3197.45     65.31 o 
  -2   3   6     4064.11     4236.52     89.14 o 
  -1   3   6    13933.91    13593.42    165.48 o 
   0   3   6     5268.88     4933.43    101.65 o 
   1   3   6    10994.22    10806.06    134.37 o 
   2   3   6     7749.86     7421.71    113.29 o 
   3   3   6     4364.90     4368.33     70.44 o 
   4   3   6     1652.27     1701.10     49.28 o 
   5   3   6    15215.32    15214.30    247.49 o 
   6   3   6     2653.42     2736.28     70.75 o 
   7   3   6     2389.20     2466.37     70.31 o 
   8   3   6     2140.07     2181.88     85.73 o 
   9   3   6      888.83     1047.93    103.79 o 
  10   3   6      467.39      379.64     78.96 o 
 -11   4   6       35.87        0.00     90.85 o 
 -10   4   6       26.77        0.08     53.51 o 
  -9   4   6      719.10      799.78    122.76 o 
  -8   4   6      376.94      468.46     55.58 o 
  -7   4   6      548.64      464.17     51.28 o 
  -6   4   6        1.57        0.00     24.30 o 
  -5   4   6      482.86      513.37     29.51 o 
  -4   4   6     1417.50     1450.23     38.72 o 
  -3   4   6     1514.13     1487.10     37.41 o 
  -2   4   6      684.39      665.28     23.19 o 
  -1   4   6     1353.26     1371.24     29.30 o 
   0   4   6     5430.49     5107.14     70.94 o 
   1   4   6     7891.10     7274.17    139.52 o 
   2   4   6     2168.28     2087.72     52.84 o 
   3   4   6       20.06       42.38     17.87 o 
   4   4   6     1008.69     1064.88     41.33 o 
   5   4   6       13.56        0.00     19.92 o 
   6   4   6     2700.52     2583.28     69.47 o 
   7   4   6      707.40      738.90     81.12 o 
   8   4   6        4.27        0.00     39.48 o 
   9   4   6       93.49      135.29     47.80 o 
  10   4   6        4.27        0.00     60.57 o 
 -11   5   6      335.82      287.07     71.68 o 
 -10   5   6        1.69       42.05     55.84 o 
  -9   5   6      609.16      552.31    164.95 o 
  -8   5   6        4.00        0.00     41.73 o 
  -7   5   6        3.22        0.00     47.05 o 
  -6   5   6     3308.83     3269.79     81.46 o 
  -5   5   6     4923.13     4966.04    101.76 o 
  -4   5   6        0.62       13.81     19.44 o 
  -3   5   6     4962.37     5044.43     82.53 o 
  -2   5   6      175.08      171.75     15.58 o 
  -1   5   6      266.30      253.20     20.45 o 
   0   5   6     1662.81     1516.02     30.63 o 
   1   5   6     3846.95     3750.56    102.54 o 
   2   5   6       32.24       28.80     17.46 o 
   3   5   6     6177.37     5996.44    111.53 o 
   4   5   6     5705.28     5770.35    110.44 o 
   5   5   6      670.74      808.60     39.91 o 
   6   5   6        0.15        4.20     33.63 o 
   7   5   6      154.89      175.67     41.21 o 
   8   5   6      218.54      163.14     45.10 o 
   9   5   6      605.24      755.90     67.68 o 
  10   5   6      770.56      862.55     65.32 o 
 -10   6   6      902.36      745.87     59.52 o 
  -9   6   6      309.34      255.00     60.11 o 
  -8   6   6       56.43       74.72     45.10 o 
  -7   6   6     1453.04     1518.02     62.47 o 
  -6   6   6     3802.62     3963.84     93.85 o 
  -5   6   6     1708.03     1686.26     58.37 o 
  -4   6   6     6698.53     6857.52     95.89 o 
  -3   6   6      901.94      952.07     33.32 o 
  -2   6   6     3310.31     3403.73     61.81 o 
  -1   6   6       38.37       33.82     12.98 o 
   0   6   6     1564.70     1530.22     40.93 o 
   1   6   6      390.24      480.66     29.73 o 
   2   6   6    15566.39    15262.60    245.58 o 
   3   6   6     5888.28     5799.08    110.25 o 
   4   6   6     4039.24     4171.63     88.55 o 
   5   6   6     2820.61     2887.65     72.72 o 
   6   6   6     1729.29     1738.08    156.29 o 
   7   6   6      181.60      196.01     58.95 o 
   8   6   6      894.14      995.15    264.99 o 
   9   6   6      403.75      565.72     65.39 o 
  10   6   6      343.50      439.18     66.53 o 
 -10   7   6       15.20        0.14     37.81 o 
  -9   7   6        5.61        0.00     36.16 o 
  -8   7   6      700.66      555.74     58.18 o 
  -7   7   6      177.45      180.55     29.25 o 
  -6   7   6      286.14      251.00     28.21 o 
  -5   7   6      241.58      255.54     26.65 o 
  -4   7   6        1.12       66.59     25.54 o 
  -3   7   6     1923.35     2010.99     47.86 o 
  -2   7   6       19.72       38.23     16.30 o 
  -1   7   6       32.51       53.95     15.73 o 
   0   7   6      774.22      709.64     30.67 o 
   1   7   6       49.48       57.51     21.36 o 
   2   7   6     1599.52     1589.28     65.61 o 
   3   7   6        3.28        0.00     21.43 o 
   4   7   6      494.37      645.76     39.51 o 
   5   7   6      882.02      927.17     64.90 o 
   6   7   6      808.24      698.00     56.88 o 
   7   7   6      202.92      223.55     53.00 o 
   8   7   6       21.68       39.48     47.42 o 
   9   7   6       71.34      125.01     56.58 o 
  10   7   6        9.11       20.80     60.06 o 
 -10   8   6      466.01      379.64     53.54 o 
  -9   8   6       10.48       13.40     38.43 o 
  -8   8   6       34.60        0.00     30.13 o 
  -7   8   6       51.08       45.83     28.64 o 
  -6   8   6     3264.76     3322.22     88.34 o 
  -5   8   6      440.85      505.07     41.36 o 
  -4   8   6     9752.10    10293.35    182.55 o 
  -3   8   6      395.11      393.66     37.72 o 
  -2   8   6     9140.33     8998.80    135.16 o 
  -1   8   6        2.78        3.54     20.72 o 
   0   8   6     4277.35     4015.40    107.40 o 
   1   8   6     1376.20     1347.19     50.27 o 
   2   8   6     9853.00     9466.23    166.02 o 
   3   8   6      346.04      379.47     47.38 o 
   4   8   6     1133.68     1164.34     63.47 o 
   5   8   6      142.95      155.18     41.11 o 
   6   8   6       16.90        0.00     39.01 o 
   7   8   6      352.91      379.25     56.12 o 
   8   8   6       64.04       70.26     51.23 o 
   9   8   6      837.19      846.90    124.38 o 
  -9   9   6      521.43      597.25    115.19 o 
  -8   9   6       46.21       99.44     43.62 o 
  -7   9   6      111.07       94.65     40.43 o 
  -6   9   6     1187.88     1245.40     60.24 o 
  -5   9   6     9177.14     9071.29    170.84 o 
  -4   9   6      504.67      528.20     41.15 o 
  -3   9   6     9032.25     9043.74    163.59 o 
  -2   9   6      321.51      338.77     46.51 o 
  -1   9   6     2680.54     2440.81    118.12 o 
   0   9   6     3440.84     3149.47     95.52 o 
   1   9   6     5541.69     5595.21    240.66 o 
   2   9   6     2664.88     2682.03     87.37 o 
   3   9   6     2083.72     2067.63     82.19 o 
   4   9   6     2727.84     2570.19     96.28 o 
   5   9   6       17.98       47.22     40.19 o 
   6   9   6      369.13      330.56     53.54 o 
   7   9   6       23.82       68.64     49.33 o 
   8   9   6      399.22      438.38     66.13 o 
   9   9   6      111.13       60.82     88.15 o 
  -9  10   6      760.47      592.83     90.31 o 
  -8  10   6      103.25      159.01     47.02 o 
  -7  10   6       11.47       11.09     63.03 o 
  -6  10   6      219.90      277.33     42.97 o 
  -5  10   6       16.11       30.08     33.74 o 
  -4  10   6     3128.27     3283.29     86.51 o 
  -3  10   6      289.41      267.76     43.21 o 
  -2  10   6       71.36       30.01     34.03 o 
  -1  10   6     1209.31     1212.05     55.47 o 
   0  10   6       26.04       43.14     32.86 o 
   1  10   6     5387.85     5634.50    145.68 o 
   2  10   6     2084.38     2008.51    157.37 o 
   3  10   6      580.18      598.55     55.05 o 
   4  10   6      663.69      676.04     57.99 o 
   5  10   6      201.33      153.81     46.81 o 
   6  10   6     1962.90     1992.32     92.50 o 
   7  10   6      185.72      263.33     58.11 o 
   8  10   6      134.00      175.76     59.66 o 
  -8  11   6      298.99      369.00     55.40 o 
  -7  11   6      317.70      255.90     48.43 o 
  -6  11   6      476.18      542.30     52.12 o 
  -5  11   6       24.48        6.53     41.28 o 
  -4  11   6      151.89      183.61     44.70 o 
  -3  11   6      960.17      921.94     63.42 o 
  -2  11   6        5.79        4.86     34.01 o 
  -1  11   6      705.98      756.66     57.22 o 
   0  11   6     2622.42     2554.79     91.97 o 
   1  11   6     2188.39     2303.77     88.90 o 
   2  11   6      812.95     1096.64    107.08 o 
   3  11   6     2295.18     2190.91     90.57 o 
   4  11   6     2837.27     2548.25     99.81 o 
   5  11   6     3752.85     3898.56    128.48 o 
   6  11   6     1206.86     1144.63     79.53 o 
   7  11   6     1367.17     1540.96     95.22 o 
   8  11   6      570.64      667.37     78.37 o 
  -8  12   6       57.05       12.05     48.30 o 
  -7  12   6      301.72      313.10     52.82 o 
  -6  12   6        9.07        0.00     46.65 o 
  -5  12   6      314.26      310.31     54.68 o 
  -4  12   6      203.57      218.55     48.56 o 
  -3  12   6       62.25      105.77     48.67 o 
  -2  12   6     1396.29     1360.00     75.10 o 
  -1  12   6     1098.11     1133.42    111.95 o 
   0  12   6      971.34      928.94     65.56 o 
   1  12   6      921.38     1080.97     69.21 o 
   2  12   6     1949.92     1923.77     89.13 o 
   3  12   6     2970.73     3008.41    108.97 o 
   4  12   6     2215.80     2267.36     99.04 o 
   5  12   6      507.08      652.44     83.82 o 
   6  12   6     1537.41     1589.70     94.40 o 
   7  12   6      669.07      775.28    151.97 o 
  -7  13   6      877.60      921.56    100.05 o 
  -6  13   6      213.98      282.11     70.30 o 
  -5  13   6       18.10       21.34     46.66 o 
  -4  13   6      253.36      333.16     83.28 o 
  -3  13   6      199.62      244.78     73.01 o 
  -2  13   6     1987.27     1859.41     86.94 o 
  -1  13   6     1524.13     1621.45     82.66 o 
   0  13   6      274.57      276.03     51.23 o 
   1  13   6      231.81      319.54     53.05 o 
   2  13   6      394.62      378.19     74.09 o 
   3  13   6      438.52      491.64     63.09 o 
   4  13   6      373.23      345.03     60.51 o 
   5  13   6      295.86      295.94     64.19 o 
   6  13   6        7.76       38.67     54.68 o 
  -6  14   6     1148.88     1140.25    141.69 o 
  -5  14   6       68.89       44.99     51.28 o 
  -4  14   6      223.35      251.89     56.35 o 
  -3  14   6      896.72      932.73     81.12 o 
  -2  14   6     4595.96     4135.17    177.92 o 
  -1  14   6       91.36       71.60     47.69 o 
   0  14   6     3416.35     3209.63    271.48 o 
   1  14   6      957.79     1013.76     74.95 o 
   2  14   6       50.14       77.88     52.01 o 
   3  14   6        8.45       47.12     52.62 o 
   4  14   6      790.19      791.51    122.22 o 
   5  14   6        3.37        0.00     53.05 o 
  -5  15   6      291.30      324.32     64.22 o 
  -4  15   6      177.48      115.34     55.58 o 
  -3  15   6      970.39     1111.33    224.97 o 
  -2  15   6      390.81      422.26     62.59 o 
  -1  15   6      823.27      905.97     75.19 o 
   0  15   6      333.08      279.39     58.32 o 
   1  15   6      114.44      166.17     55.82 o 
   2  15   6      274.62      315.10     62.66 o 
   3  15   6      510.34      552.27     72.96 o 
   4  15   6        5.11        0.00     57.44 o 
  -3  16   6      354.84      359.37     73.55 o 
  -2  16   6      399.70      384.76    110.32 o 
  -1  16   6        7.46       59.84     53.90 o 
   0  16   6      345.17      309.90     65.23 o 
   1  16   6       59.72       16.76     55.07 o 
   2  16   6      430.84      619.69    118.44 o 
   3  16   6        3.05        4.04     60.00 o 
 -11   1   7       90.25       59.33     94.64 o 
 -10   1   7      410.99      403.54     64.54 o 
  -9   1   7       99.09       39.93     47.25 o 
  -8   1   7      713.60      773.05     62.66 o 
  -7   1   7     5356.50     5358.27    139.56 o 
  -6   1   7       20.90       26.27     50.29 o 
  -5   1   7     5255.56     5314.99    128.10 o 
  -4   1   7      968.11     1062.14     60.11 o 
  -3   1   7     6603.17     6577.11     90.37 o 
  -2   1   7     1871.15     1997.62     37.85 o 
  -1   1   7    10667.45     9751.47    122.87 o 
   0   1   7       63.74       80.78     11.55 o 
   1   1   7    14774.75    13949.94    170.73 o 
   2   1   7     2857.17     2919.39     48.38 o 
   3   1   7     6296.07     6233.22     86.93 o 
   4   1   7       70.90       70.87     13.11 o 
   5   1   7     1696.23     1738.39     51.14 o 
   6   1   7      360.29      290.13     28.33 o 
   7   1   7     2705.07     2565.30    122.05 o 
   8   1   7     1441.59     1450.43    115.73 o 
   9   1   7       45.27       49.75     40.54 o 
  10   1   7      561.60      418.58     76.79 o 
 -11   2   7       23.13       15.04     59.18 o 
 -10   2   7       18.88       50.24     55.27 o 
  -9   2   7      684.48      600.67     78.96 o 
  -8   2   7      710.68      650.28     59.95 o 
  -7   2   7      282.74      285.01     45.87 o 
  -6   2   7     2791.32     2664.26     87.15 o 
  -5   2   7     3483.22     3654.55     95.30 o 
  -4   2   7     1144.69     1322.84     38.05 o 
  -3   2   7     1252.05     1257.08     31.21 o 
  -2   2   7     3671.49     3888.97     59.23 o 
  -1   2   7       75.76      100.99     12.43 o 
   0   2   7    28925.22    26881.61    314.77 o 
   1   2   7     5482.02     5233.92     73.48 o 
   2   2   7     2980.34     2659.79     45.60 o 
   3   2   7      190.39      195.75     15.90 o 
   4   2   7     1382.23     1412.99     47.42 o 
   5   2   7     1389.25     1297.04     46.58 o 
   6   2   7      778.94      823.72     59.04 o 
   7   2   7     1048.46      962.25     52.68 o 
   8   2   7      237.86      246.29     42.14 o 
   9   2   7      895.73      626.25     84.37 o 
  10   2   7      203.65      176.30     68.14 o 
 -11   3   7       73.80       97.23     63.13 o 
 -10   3   7       52.28       79.25     56.04 o 
  -9   3   7      394.41      460.67     61.60 o 
  -8   3   7        4.39        6.45     42.19 o 
  -7   3   7       16.72        0.00     36.32 o 
  -6   3   7      771.95      717.87     52.05 o 
  -5   3   7       55.36       65.69     20.67 o 
  -4   3   7     1873.85     1923.57     45.67 o 
  -3   3   7     2880.28     3013.02     52.16 o 
  -2   3   7       20.97       28.61     12.01 o 
  -1   3   7     7861.26     7368.41     97.74 o 
   0   3   7       28.46       48.28     10.95 o 
   1   3   7     3928.02     3580.90     55.12 o 
   2   3   7       43.64       59.87     15.85 o 
   3   3   7      975.88      969.74     39.50 o 
   4   3   7     2281.06     2321.97     60.55 o 
   5   3   7       94.57       93.24     25.36 o 
   6   3   7     1716.01     1757.44     57.23 o 
   7   3   7      100.72       82.70     30.03 o 
   8   3   7        0.37        0.00     36.33 o 
   9   3   7      657.53      765.23    226.60 o 
  10   3   7        4.94        1.08     63.81 o 
 -10   4   7      879.29      804.35    199.56 o 
  -9   4   7      131.66      136.31     65.98 o 
  -8   4   7      466.92      458.89     56.04 o 
  -7   4   7     1255.14     1211.85     68.19 o 
  -6   4   7      573.93      711.45     42.73 o 
  -5   4   7     4132.22     3983.48    108.95 o 
  -4   4   7     3472.54     3577.52     67.27 o 
  -3   4   7      411.32      430.89     21.73 o 
  -2   4   7     1539.16     1470.87     33.56 o 
  -1   4   7     2387.81     2395.04     42.52 o 
   0   4   7      430.72      452.96     21.50 o 
   1   4   7     1075.26     1063.38     48.86 o 
   2   4   7     2237.12     2203.50     50.62 o 
   3   4   7     5257.94     5294.51    102.20 o 
   4   4   7     4147.99     4054.80     86.78 o 
   5   4   7     8322.43     8239.44    150.06 o 
   6   4   7      535.60      579.72     39.55 o 
   7   4   7     4251.32     4136.15    120.46 o 
   8   4   7     1988.14     1990.10    101.67 o 
   9   4   7      921.22     1066.60     96.80 o 
  10   4   7      536.96      640.39     70.72 o 
 -10   5   7      174.27      278.50     65.20 o 
  -9   5   7      132.29      132.30     54.78 o 
  -8   5   7      874.78      707.19     66.33 o 
  -7   5   7     1687.04     1848.96    101.13 o 
  -6   5   7     1316.37     1404.48     56.25 o 
  -5   5   7     1606.30     1721.29     56.98 o 
  -4   5   7     1251.64     1294.59     41.10 o 
  -3   5   7       36.04       53.82     24.43 o 
  -2   5   7      554.29      589.40     40.35 o 
  -1   5   7       23.62       16.27     12.30 o 
   0   5   7      791.59      809.61     31.59 o 
   1   5   7     1232.44     1243.21     38.43 o 
   2   5   7     4686.83     4523.50     81.73 o 
   3   5   7      156.80      237.75     26.40 o 
   4   5   7     4828.18     4770.51    105.44 o 
   5   5   7     1093.08     1097.14     48.11 o 
   6   5   7     2430.95     2441.30     71.23 o 
   7   5   7     2630.47     2531.12     95.80 o 
   8   5   7     2308.57     2466.97    101.48 o 
   9   5   7      498.17      486.04     62.71 o 
  10   5   7      492.04      630.16    194.15 o 
 -10   6   7       92.31       61.99     42.77 o 
  -9   6   7      234.57      168.74     43.14 o 
  -8   6   7       27.96        0.00     32.84 o 
  -7   6   7      288.05      355.48     41.60 o 
  -6   6   7      228.26      249.19     36.08 o 
  -5   6   7      330.72      373.45     35.34 o 
  -4   6   7     4640.37     4646.02     83.16 o 
  -3   6   7      284.86      345.24     24.85 o 
  -2   6   7     5783.28     5409.68    103.84 o 
  -1   6   7     2334.54     2241.44     58.67 o 
   0   6   7     1526.09     1449.54     41.71 o 
   1   6   7     1389.62     1382.64     42.60 o 
   2   6   7     5984.62     5939.84    114.27 o 
   3   6   7      630.87      648.37     48.04 o 
   4   6   7     3133.85     3211.44     77.56 o 
   5   6   7       54.52       39.06     26.68 o 
   6   6   7      180.97      120.44     40.87 o 
   7   6   7       55.02       71.78     43.17 o 
   8   6   7       22.23       68.68     48.95 o 
   9   6   7        2.61       33.93     51.94 o 
 -10   7   7      264.51      266.50     71.39 o 
  -9   7   7      658.09      555.29     71.30 o 
  -8   7   7       82.61      101.32     52.18 o 
  -7   7   7      982.19      901.81     71.07 o 
  -6   7   7       97.72      146.02     34.37 o 
  -5   7   7     2886.12     2801.06     76.14 o 
  -4   7   7      729.20      804.87     69.05 o 
  -3   7   7    19377.60    19106.88    262.74 o 
  -2   7   7     3211.09     3065.19     72.32 o 
  -1   7   7     3380.76     3308.63    106.01 o 
   0   7   7       58.67       68.58     20.00 o 
   1   7   7     8290.66     7796.86    124.45 o 
   2   7   7     1886.86     2003.92     62.14 o 
   3   7   7     9056.08     8689.54    156.89 o 
   4   7   7       47.03       57.95     26.41 o 
   5   7   7     1372.40     1435.42     71.48 o 
   6   7   7      870.86      845.52    131.96 o 
   7   7   7       60.41       50.57     44.74 o 
   8   7   7       36.01       98.79     51.52 o 
   9   7   7      257.33      322.38     81.12 o 
  -9   8   7       22.07        0.00     57.56 o 
  -8   8   7        5.63        0.00     39.22 o 
  -7   8   7      165.94      218.94     53.17 o 
  -6   8   7      943.22     1018.47     56.05 o 
  -5   8   7      174.64      156.08     34.62 o 
  -4   8   7     6178.06     6430.00    128.22 o 
  -3   8   7      473.91      516.65     46.63 o 
  -2   8   7     4691.18     4826.02     99.95 o 
  -1   8   7      557.09      607.52     36.63 o 
   0   8   7     1136.05     1103.33     42.47 o 
   1   8   7     1952.68     1865.52     59.42 o 
   2   8   7     4511.40     4463.39     97.37 o 
   3   8   7       61.86       62.57     28.28 o 
   4   8   7     3436.82     3418.96    111.12 o 
   5   8   7      944.65      973.11     92.48 o 
   6   8   7        1.86       50.70     42.32 o 
   7   8   7       46.08       31.00     46.92 o 
   8   8   7        7.42        0.00     50.46 o 
   9   8   7       15.32       21.46     56.67 o 
  -9   9   7      123.77       54.89     63.75 o 
  -8   9   7       81.07       83.18     45.59 o 
  -7   9   7      679.97      610.09     53.75 o 
  -6   9   7        1.96       12.60     35.60 o 
  -5   9   7       12.67       19.44     33.08 o 
  -4   9   7      149.70      201.83     41.21 o 
  -3   9   7      140.24      158.24     39.38 o 
  -2   9   7       26.09       11.13     32.44 o 
  -1   9   7      457.49      456.79     36.21 o 
   0   9   7      757.30      802.78     44.54 o 
   1   9   7      220.04      267.52     35.07 o 
   2   9   7      308.11      318.55     36.01 o 
   3   9   7      513.13      519.12     66.52 o 
   4   9   7      204.73      204.98     45.10 o 
   5   9   7      415.94      480.00     58.11 o 
   6   9   7      925.24      765.28     98.97 o 
   7   9   7      412.62      410.78    102.21 o 
   8   9   7      163.47      191.99     98.97 o 
  -8  10   7      222.29      253.33     64.70 o 
  -7  10   7        9.97        0.46     42.13 o 
  -6  10   7      243.88      322.77     83.73 o 
  -5  10   7      142.39      294.30     60.03 o 
  -4  10   7     3083.43     3081.77    104.29 o 
  -3  10   7      205.94      164.41     42.44 o 
  -2  10   7     2412.25     2443.30    199.56 o 
  -1  10   7     1467.01     1504.01     57.67 o 
   0  10   7     3680.70     3633.68    147.48 o 
   1  10   7        1.47        5.79     36.69 o 
   2  10   7     3675.36     3594.45    113.42 o 
   3  10   7     1274.22     1359.82     75.33 o 
   4  10   7     3483.36     3535.88    172.52 o 
   5  10   7     1421.20     1509.54     82.60 o 
   6  10   7      266.12      276.77     55.44 o 
   7  10   7      634.86      762.51     84.91 o 
   8  10   7      264.37      217.91     65.39 o 
  -8  11   7       22.74        0.00     60.04 o 
  -7  11   7      129.63      159.28     56.58 o 
  -6  11   7       11.86       15.67     47.80 o 
  -5  11   7      136.46      187.66     51.24 o 
  -4  11   7      300.37      285.68     52.39 o 
  -3  11   7     3190.77     3088.57    105.41 o 
  -2  11   7     2015.88     1915.72     82.99 o 
  -1  11   7       22.84       15.56     37.27 o 
   0  11   7      288.99      336.21     39.33 o 
   1  11   7      141.85      149.51     44.34 o 
   2  11   7       25.27       18.33     41.63 o 
   3  11   7     1375.93     1485.61     78.73 o 
   4  11   7      121.78       97.82     49.29 o 
   5  11   7       68.79       34.04     48.52 o 
   6  11   7      335.18      327.59     62.33 o 
   7  11   7       68.29       62.23    129.25 o 
  -7  12   7      166.34      245.13     63.07 o 
  -6  12   7     1172.36     1284.71    131.42 o 
  -5  12   7       50.57       40.02     48.95 o 
  -4  12   7      158.07      162.62     50.46 o 
  -3  12   7     1646.41     1570.67     80.68 o 
  -2  12   7        8.12        0.00     41.11 o 
  -1  12   7      724.46      744.41    142.77 o 
   0  12   7     2688.82     2573.89    140.07 o 
   1  12   7      546.71      581.56     67.60 o 
   2  12   7       13.97       40.75     45.05 o 
   3  12   7      993.96     1082.96     76.48 o 
   4  12   7       11.31        0.00    118.44 o 
   5  12   7       12.26        0.00     50.75 o 
   6  12   7      489.92      547.86     77.88 o 
   7  12   7      616.18      621.39     79.13 o 
  -6  13   7       55.97      110.24     57.74 o 
  -5  13   7      377.54      479.77     65.76 o 
  -4  13   7      825.50      849.23     72.27 o 
  -3  13   7     1047.93      945.38     73.04 o 
  -2  13   7      465.91      506.60     60.96 o 
  -1  13   7      880.33      760.12     66.53 o 
   0  13   7      548.51      606.74    104.92 o 
   1  13   7      296.30      368.35     58.11 o 
   2  13   7     1725.82     1768.75     91.54 o 
   3  13   7      369.77      403.58     63.09 o 
   4  13   7      842.41      777.59     76.38 o 
   5  13   7      922.76      816.96     80.21 o 
   6  13   7     1155.75     1111.74    171.43 o 
  -5  14   7      186.40      180.70     60.00 o 
  -4  14   7       15.07        0.29     50.97 o 
  -3  14   7      285.41      325.10     60.51 o 
  -2  14   7        5.88       15.35     48.66 o 
  -1  14   7        7.86       20.40     49.99 o 
   0  14   7       96.62      126.72     53.39 o 
   1  14   7      119.33      222.75     57.74 o 
   2  14   7       29.94       84.70     54.29 o 
   3  14   7      242.33      266.00     63.83 o 
   4  14   7        0.03        0.00     57.30 o 
   5  14   7      376.62      306.48     95.72 o 
  -4  15   7      404.51      447.45     69.40 o 
  -3  15   7      517.02      526.18     69.90 o 
  -2  15   7       44.10       41.30     54.92 o 
  -1  15   7     2399.89     2291.00    106.10 o 
   0  15   7       67.78       64.94     54.92 o 
   1  15   7     2933.48     3005.00    145.48 o 
   2  15   7       19.08        5.53     56.21 o 
   3  15   7      507.01      562.21     76.48 o 
  -1  16   7      139.08       95.57     61.54 o 
   0  16   7     3301.56     3317.08    360.17 o 
   1  16   7      230.14      198.99    109.24 o 
 -10   0   8        7.50       48.67     75.71 o 
  -9   0   8      180.28       88.69     70.30 o 
  -8   0   8      328.64      305.01     71.39 o 
  -7   0   8     1433.02     1424.48     99.51 o 
  -6   0   8     4290.90     4246.39    164.40 o 
  -5   0   8     2776.49     2631.55    114.65 o 
  -4   0   8     1546.94     1624.89     65.44 o 
  -3   0   8     4457.89     4419.90    110.35 o 
  -2   0   8     1898.74     1869.14     47.07 o 
  -1   0   8      357.39      376.55     42.18 o 
   0   0   8    31583.35    29373.24    614.89 o 
   1   0   8     1232.71     1238.93     48.67 o 
   2   0   8    24714.54    23846.52    724.14 o 
   3   0   8     4608.75     4473.39    148.72 o 
   4   0   8     2073.11     2121.18    184.41 o 
   5   0   8      419.99      393.70     68.14 o 
   6   0   8     4575.09     4550.32    194.69 o 
   7   0   8        7.47       42.18     58.41 o 
   8   0   8      665.80      708.45     96.26 o 
   9   0   8      320.91      239.04     81.12 o 
 -10   1   8        7.96       52.10     66.52 o 
  -9   1   8       73.90       78.94     48.93 o 
  -8   1   8      253.83      307.64     61.65 o 
  -7   1   8       47.87       41.20     37.09 o 
  -6   1   8       34.29        8.50     33.21 o 
  -5   1   8     1343.27     1360.47     58.94 o 
  -4   1   8     2357.93     2344.93     54.31 o 
  -3   1   8        4.95       35.34     14.13 o 
  -2   1   8     1275.54     1335.38     34.98 o 
  -1   1   8     2689.98     2661.88     45.76 o 
   0   1   8      328.67      355.08     22.70 o 
   1   1   8    11233.25    10401.75    132.96 o 
   2   1   8     2578.75     2557.24     52.17 o 
   3   1   8     5097.74     4827.87     73.25 o 
   4   1   8       14.80       12.03     18.23 o 
   5   1   8      595.71      689.84     39.28 o 
   6   1   8      195.15      189.09     45.41 o 
   7   1   8     1138.10     1251.19     81.12 o 
   8   1   8        1.81        0.00     48.67 o 
   9   1   8       39.34        2.14     48.34 o 
  10   1   8       74.85        0.00     65.98 o 
 -10   2   8      217.88      178.80     59.29 o 
  -9   2   8       28.01       74.36     49.11 o 
  -8   2   8     1108.55     1020.76    146.02 o 
  -7   2   8       76.74       91.30     40.51 o 
  -6   2   8      697.88      780.18     87.61 o 
  -5   2   8      896.23      875.75     43.28 o 
  -4   2   8      999.66     1108.48     33.75 o 
  -3   2   8      833.01      799.90     27.51 o 
  -2   2   8      640.15      674.19     46.11 o 
  -1   2   8      370.00      381.05     20.22 o 
   0   2   8      183.50      208.27     15.26 o 
   1   2   8        1.80        5.98     11.34 o 
   2   2   8      532.75      563.21     31.29 o 
   3   2   8       27.73       18.96     17.05 o 
   4   2   8       88.95       67.71     22.17 o 
   5   2   8     1609.52     1689.76     66.82 o 
   6   2   8        2.97        0.00     23.98 o 
   7   2   8     2323.55     2235.36     90.39 o 
   8   2   8       83.48       15.18     53.54 o 
 -10   3   8       10.94        0.00     54.20 o 
  -9   3   8      429.54      272.08     57.12 o 
  -8   3   8      585.68      586.05    108.70 o 
  -7   3   8     1467.04     1512.83     74.85 o 
  -6   3   8     2521.99     2585.75    118.44 o 
  -5   3   8     5714.52     5982.86    100.68 o 
  -4   3   8       14.83        0.00     18.13 o 
  -3   3   8     2914.11     2956.04     55.49 o 
  -2   3   8      395.91      406.60     20.97 o 
  -1   3   8     3406.17     3225.96     53.17 o 
   0   3   8       64.88       43.08     12.80 o 
   1   3   8     2297.55     2139.65     48.52 o 
   2   3   8     2367.08     2237.94     51.84 o 
   3   3   8      803.37      876.95     35.10 o 
   4   3   8     4297.63     4255.34     94.54 o 
   5   3   8      364.48      371.39     31.96 o 
   6   3   8     2559.60     2630.52     74.44 o 
   7   3   8     1447.50     1386.05    129.63 o 
   8   3   8     1824.81     1706.93     80.66 o 
   9   3   8      324.46      241.20     75.71 o 
 -10   4   8        7.45        0.00     54.92 o 
  -9   4   8       29.16        9.03     51.11 o 
  -8   4   8        3.48        0.00     44.95 o 
  -7   4   8     1192.48     1242.69     71.36 o 
  -6   4   8     2556.50     2681.79     73.85 o 
  -5   4   8       40.22       32.28     21.86 o 
  -4   4   8      287.87      272.40     25.41 o 
  -3   4   8      120.77      132.08     25.46 o 
  -2   4   8      477.88      545.81     23.47 o 
  -1   4   8     1428.20     1396.46     33.09 o 
   0   4   8     2124.81     2071.24     48.88 o 
   1   4   8        5.96       11.47     16.61 o 
   2   4   8       38.60       87.76     20.14 o 
   3   4   8     3331.51     3258.71     79.62 o 
   4   4   8     1445.71     1432.62     47.23 o 
   5   4   8        5.70        0.17     24.56 o 
   6   4   8      586.26      587.25     42.84 o 
   7   4   8      112.55       58.88     32.82 o 
   8   4   8       59.90       39.07     46.58 o 
   9   4   8      495.85      554.60    198.47 o 
 -10   5   8      153.28      115.64     65.98 o 
  -9   5   8      853.54      807.44     74.33 o 
  -8   5   8       37.53      116.26     50.41 o 
  -7   5   8      640.42      553.35     57.56 o 
  -6   5   8      282.60      228.68     45.23 o 
  -5   5   8      640.14      645.89     60.64 o 
  -4   5   8      967.57      996.46     38.49 o 
  -3   5   8     9206.53     9148.16    160.01 o 
  -2   5   8      174.86      187.26     18.55 o 
  -1   5   8     6598.79     6399.96    104.20 o 
   0   5   8     2498.50     2432.05     54.40 o 
   1   5   8       96.84      109.89     20.64 o 
   2   5   8      150.92      159.65     22.94 o 
   3   5   8     1367.07     1304.87     45.05 o 
   4   5   8      787.93      838.92     42.30 o 
   5   5   8     2847.78     2784.02     78.51 o 
   6   5   8     1698.48     1717.68     62.51 o 
   7   5   8      270.65      235.49     48.52 o 
   8   5   8      237.78      250.42     53.88 o 
   9   5   8      105.04      149.99     56.35 o 
 -10   6   8      511.13      490.77    122.76 o 
  -9   6   8       70.49        0.00     54.04 o 
  -8   6   8      767.20      614.78     66.19 o 
  -7   6   8       48.89       18.05     35.04 o 
  -6   6   8      631.37      646.39     59.30 o 
  -5   6   8     1234.17     1189.34     64.65 o 
  -4   6   8     4309.19     4507.18     95.51 o 
  -3   6   8       49.26       37.23     21.70 o 
  -2   6   8     6594.58     6084.92    183.59 o 
  -1   6   8      371.53      413.44     41.29 o 
   0   6   8     2227.22     2166.37     52.96 o 
   1   6   8       22.05       12.97     24.35 o 
   2   6   8      536.70      522.45     31.91 o 
   3   6   8       37.38       42.56     25.15 o 
   4   6   8     2733.70     2789.58     78.80 o 
   5   6   8     2714.66     2680.35     75.32 o 
   6   6   8      928.02      810.12     87.61 o 
   7   6   8     2158.28     2204.66     95.16 o 
   8   6   8       60.73      142.75     53.05 o 
   9   6   8      430.13      446.38     67.60 o 
  -9   7   8       11.59        7.91     57.88 o 
  -8   7   8       90.80       45.31     54.36 o 
  -7   7   8       44.73       33.45     36.94 o 
  -6   7   8      115.25      161.11     36.50 o 
  -5   7   8      563.39      615.34     55.81 o 
  -4   7   8       19.62        7.44     26.55 o 
  -3   7   8       43.50       33.42     24.78 o 
  -2   7   8      323.72      404.89     33.74 o 
  -1   7   8       63.83       65.69     22.49 o 
   0   7   8      803.74      850.26     50.11 o 
   1   7   8       15.86       31.70     22.57 o 
   2   7   8      125.10      123.29     26.18 o 
   3   7   8       29.34       21.61     26.58 o 
   4   7   8      487.50      509.72     44.68 o 
   5   7   8       72.36       36.44     38.98 o 
   6   7   8       22.24       17.77     41.63 o 
   7   7   8       17.36       23.49     47.69 o 
   8   7   8      104.51      136.27     54.29 o 
   9   7   8       15.04        5.83     56.18 o 
  -9   8   8      368.56      426.65     84.37 o 
  -8   8   8      417.40      491.29     54.63 o 
  -7   8   8      101.42       87.63     40.61 o 
  -6   8   8       25.85       38.44     34.73 o 
  -5   8   8       38.24       53.20     32.86 o 
  -4   8   8      486.25      551.92     52.77 o 
  -3   8   8       89.95       96.02     35.56 o 
  -2   8   8     4761.48     4818.20    102.56 o 
  -1   8   8     1508.98     1430.16     53.43 o 
   0   8   8     3628.34     3518.92     74.59 o 
   1   8   8      166.97      161.45     27.69 o 
   2   8   8     2567.26     2477.73     72.34 o 
   3   8   8        7.67        0.00     28.35 o 
   4   8   8     5926.63     6101.91    157.92 o 
   5   8   8      920.99      960.44     70.74 o 
   6   8   8     1340.34     1314.71     78.39 o 
   7   8   8       21.20       42.40     78.42 o 
   8   8   8       54.05       96.49     56.88 o 
  -8   9   8       41.85        1.60     45.11 o 
  -7   9   8      387.13      395.65     50.71 o 
  -6   9   8        2.87       11.71     44.28 o 
  -5   9   8       98.15       39.76     43.09 o 
  -4   9   8      126.29      168.95     44.70 o 
  -3   9   8     1704.69     1791.53     77.97 o 
  -2   9   8     1797.41     1696.40     74.76 o 
  -1   9   8     7046.75     6915.55    136.09 o 
   0   9   8     4400.59     4139.47     97.99 o 
   1   9   8     3077.55     2822.19     69.94 o 
   2   9   8        1.83       10.18     30.39 o 
   3   9   8     5610.83     5307.67    116.06 o 
   4   9   8      256.97      235.76     47.80 o 
   5   9   8     3538.36     3566.45    122.26 o 
   6   9   8      217.90      213.78     54.29 o 
   7   9   8       99.46      184.15     57.71 o 
   8   9   8        6.22        0.00     65.44 o 
  -8  10   8       40.45       13.08     48.03 o 
  -7  10   8      332.28      390.23     95.18 o 
  -6  10   8     1242.35     1153.37     85.45 o 
  -5  10   8        1.33        0.00     50.29 o 
  -4  10   8      130.29      168.91     46.99 o 
  -3  10   8      380.52      396.54     52.39 o 
  -2  10   8      904.76     1004.29    108.16 o 
  -1  10   8     2794.32     2664.14     77.30 o 
   0  10   8       22.78       19.59     30.86 o 
   1  10   8      725.47      690.88     48.91 o 
   2  10   8      111.54      136.37     37.22 o 
   3  10   8      354.10      382.57     53.54 o 
   4  10   8     1813.75     1829.34    138.99 o 
   5  10   8       11.36       52.73     49.55 o 
   6  10   8       12.38       81.66     54.30 o 
   7  10   8        3.59        0.00     51.59 o 
  -7  11   8     1768.15     1983.10    101.34 o 
  -6  11   8      170.63      125.87     56.12 o 
  -5  11   8     1519.65     1423.63     83.32 o 
  -4  11   8      341.14      352.54     56.58 o 
  -3  11   8      123.63      160.46     48.11 o 
  -2  11   8      569.00      653.88     69.22 o 
  -1  11   8     1762.50     1577.43     79.77 o 
   0  11   8        3.54        2.64     32.56 o 
   1  11   8      444.82      433.46     44.78 o 
   2  11   8     1129.03     1263.69     78.26 o 
   3  11   8       32.02       89.78     48.93 o 
   4  11   8     1133.84     1230.75     80.21 o 
   5  11   8      131.76       67.70     71.39 o 
   6  11   8     1277.74     1311.20     89.33 o 
   7  11   8      255.34      295.78     70.35 o 
  -7  12   8      106.63      112.61     62.82 o 
  -6  12   8      334.11      441.52     68.06 o 
  -5  12   8      515.05      585.61    113.03 o 
  -4  12   8      777.83      825.18     71.36 o 
  -3  12   8      573.74      553.06     62.30 o 
  -2  12   8      724.45      716.62     83.82 o 
  -1  12   8        2.23        1.94     44.18 o 
   0  12   8      361.12      355.15     57.30 o 
   1  12   8      152.57      208.23     41.90 o 
   2  12   8        8.20       68.22     48.97 o 
   3  12   8      164.12      333.75     60.03 o 
   4  12   8      195.74      242.65     64.36 o 
   5  12   8     1028.34     1055.49     82.96 o 
   6  12   8       77.71      125.58     61.89 o 
  -6  13   8       14.31        0.00     87.61 o 
  -5  13   8      392.37      436.70     69.21 o 
  -4  13   8      367.19      481.51     67.60 o 
  -3  13   8       11.54        7.51     50.46 o 
  -2  13   8      236.47      274.84     58.07 o 
  -1  13   8      162.73      187.82     53.90 o 
   0  13   8       27.99       94.15     52.95 o 
   1  13   8     2375.10     2308.86    194.69 o 
   2  13   8      147.53      113.67     55.00 o 
   3  13   8      189.09      270.57     62.33 o 
   4  13   8       17.08       10.28     56.60 o 
   5  13   8       46.81        0.00     57.65 o 
  -4  14   8     1111.66     1107.78    259.04 o 
  -3  14   8      206.06      161.17     60.29 o 
  -2  14   8     1004.29      847.73    155.75 o 
  -1  14   8       78.73       78.60     56.12 o 
   0  14   8     3361.23     3248.37    412.63 o 
   1  14   8        1.95       49.78     54.29 o 
   2  14   8     1783.79     1714.41     96.81 o 
   3  14   8      544.79      692.12     78.37 o 
   4  14   8      299.25      374.22    108.16 o 
  -3  15   8      233.10      356.29     68.63 o 
  -2  15   8      283.02      146.31     76.79 o 
  -1  15   8      873.91      951.14     84.85 o 
   0  15   8       11.65        0.00     54.16 o 
   1  15   8      618.01      697.39     79.50 o 
   2  15   8      301.45      435.72     73.37 o 
 -10   1   9       91.29       65.76     56.18 o 
  -9   1   9      317.76      369.88     59.27 o 
  -8   1   9      310.45      283.00     51.99 o 
  -7   1   9      107.77       98.84     42.44 o 
  -6   1   9      485.57      450.40     47.34 o 
  -5   1   9      506.61      587.22     39.77 o 
  -4   1   9       30.40       28.72     21.51 o 
  -3   1   9     1948.35     2041.00     43.72 o 
  -2   1   9      399.20      392.84     25.29 o 
  -1   1   9      444.26      462.55     24.90 o 
   0   1   9        1.18       10.50     14.79 o 
   1   1   9     5385.08     5204.52    133.17 o 
   2   1   9     3598.49     3519.23    120.77 o 
   3   1   9     4901.62     5077.70    106.28 o 
   4   1   9     2271.39     2270.61     67.59 o 
   5   1   9      766.53      760.89     60.80 o 
   6   1   9     1258.72     1131.88     73.31 o 
   7   1   9      763.49      752.83    118.98 o 
   8   1   9      218.74      163.81     55.35 o 
   9   1   9      326.52      328.69     63.78 o 
 -10   2   9      179.32      192.63     87.07 o 
  -9   2   9       10.73        0.00     48.45 o 
  -8   2   9       28.66        0.00     52.46 o 
  -7   2   9     1554.79     1410.91     72.25 o 
  -6   2   9     1383.52     1330.38     95.18 o 
  -5   2   9        2.29        0.00     25.96 o 
  -4   2   9     6776.95     6985.96    116.58 o 
  -3   2   9     2591.31     2581.70     50.27 o 
  -2   2   9      133.83      165.81     17.55 o 
  -1   2   9      222.83      222.30     17.55 o 
   0   2   9     1771.63     1772.19     37.26 o 
   1   2   9      204.67      217.81     26.09 o 
   2   2   9    10694.27    10016.46    238.30 o 
   3   2   9     5499.21     5644.68    221.23 o 
   4   2   9     1659.92     1652.12     58.96 o 
   5   2   9     1036.68     1091.49     52.05 o 
   6   2   9      531.66      534.77     59.90 o 
   7   2   9        7.98        0.00     45.41 o 
   8   2   9     1670.39     1454.10    175.22 o 
   9   2   9      648.03      432.64    101.67 o 
 -10   3   9       65.80      108.40     59.95 o 
  -9   3   9      361.93      225.57     56.67 o 
  -8   3   9        3.67        0.00     45.46 o 
  -7   3   9      322.57      305.18     49.33 o 
  -6   3   9      265.38      261.76     95.18 o 
  -5   3   9      158.80      160.86     26.38 o 
  -4   3   9       29.62       54.63     20.11 o 
  -3   3   9     1380.51     1361.60     37.50 o 
  -2   3   9     2120.27     2105.29     43.71 o 
  -1   3   9     2449.05     2257.87     44.22 o 
   0   3   9      285.36      252.44     22.55 o 
   1   3   9       41.22       53.31     18.18 o 
   2   3   9      319.00      368.96     26.49 o 
   3   3   9      369.03      400.83     29.12 o 
   4   3   9      232.29      212.15     26.45 o 
   5   3   9      152.93      148.90     28.12 o 
   6   3   9      684.20      658.18     49.74 o 
   7   3   9        7.67        0.00     44.92 o 
   8   3   9      305.38      268.24     95.18 o 
   9   3   9       28.40      140.61     86.53 o 
  -9   4   9       89.22      123.74     56.58 o 
  -7   4   9       17.65        0.00     42.81 o 
  -6   4   9     2042.81     2158.16     82.19 o 
  -5   4   9        0.99        0.00     22.07 o 
  -4   4   9     7504.29     7573.14    120.90 o 
  -3   4   9     2686.51     2596.48     52.58 o 
  -2   4   9     8727.29     8280.99    147.54 o 
  -1   4   9        4.32       11.26     17.72 o 
   0   4   9     2528.23     2250.55     53.35 o 
   1   4   9      372.69      373.97     26.43 o 
   2   4   9      143.20      146.54     23.46 o 
   3   4   9       43.80       33.97     21.58 o 
   4   4   9     1126.22     1185.75     45.47 o 
   5   4   9       43.22       33.46     26.41 o 
   6   4   9       31.75       27.07     28.85 o 
   7   4   9     1952.64     1748.87     79.93 o 
  -9   5   9      165.92       70.95     56.88 o 
  -8   5   9       35.39        0.00     46.81 o 
  -7   5   9      766.29      666.04    124.38 o 
  -6   5   9      209.96      294.21     37.79 o 
  -5   5   9     2069.57     2157.19     75.32 o 
  -4   5   9      435.87      471.04     31.18 o 
  -3   5   9     4499.98     4611.94     85.97 o 
  -2   5   9       36.23       48.61     20.79 o 
  -1   5   9     1173.07     1186.88     41.03 o 
   0   5   9     1514.30     1535.29     46.22 o 
   1   5   9      826.61      857.63     50.11 o 
   2   5   9      176.17      205.44     25.96 o 
   3   5   9      179.35      162.20     26.09 o 
   4   5   9      122.78      123.80     31.68 o 
   5   5   9        9.73        0.00     26.70 o 
   6   5   9      623.90      684.89     48.49 o 
   7   5   9       69.23       68.20     46.27 o 
   8   5   9      563.30      588.07     74.63 o 
  -9   6   9      286.80      261.11     63.90 o 
  -8   6   9      179.97      201.05     57.65 o 
  -7   6   9        2.86        0.00     35.32 o 
  -6   6   9       50.25       79.58     37.84 o 
  -5   6   9      183.09      207.35     33.90 o 
  -4   6   9      138.28      156.85     30.84 o 
  -3   6   9      342.60      401.95     34.48 o 
  -2   6   9     1061.27     1098.88     41.26 o 
  -1   6   9     1943.58     1784.99     49.70 o 
   0   6   9      519.29      575.62     33.16 o 
   1   6   9     1589.12     1578.77     49.56 o 
   2   6   9        0.68        8.34     22.86 o 
   3   6   9       49.09       30.05     25.62 o 
   4   6   9     3023.47     3111.10    146.87 o 
   5   6   9        0.60        5.38     30.29 o 
   6   6   9     1772.31     1881.88     86.80 o 
   7   6   9      175.98      348.09     58.83 o 
   8   6   9       44.71      157.27     55.00 o 
  -9   7   9      256.15      149.49     65.65 o 
  -8   7   9       16.57       54.01     55.35 o 
  -7   7   9      891.11      951.73    109.86 o 
  -6   7   9       88.72      105.65     36.63 o 
  -5   7   9       11.76       27.75     37.87 o 
  -4   7   9       39.31       47.58     51.38 o 
  -3   7   9     1864.85     1865.97     60.32 o 
  -2   7   9       35.10       14.32     25.98 o 
  -1   7   9     4933.11     4873.47     91.32 o 
   0   7   9     5942.03     5783.52    103.81 o 
   1   7   9     2220.97     2117.92     58.26 o 
   2   7   9     3584.29     3585.49     98.82 o 
   3   7   9     4898.85     4785.74     95.83 o 
   4   7   9      484.80      514.80     42.58 o 
   5   7   9     4300.09     4818.98    143.56 o 
   6   7   9     1117.09     1321.15     81.12 o 
   7   7   9      871.80      921.75     76.07 o 
   8   7   9      574.13      646.46     73.41 o 
  -8   8   9      323.30      336.21     53.23 o 
  -7   8   9       68.66       60.03     49.71 o 
  -6   8   9       34.32        1.97     43.51 o 
  -5   8   9       38.11        0.00     46.51 o 
  -4   8   9      121.81      123.30     42.83 o 
  -3   8   9      113.54       29.96     41.64 o 
  -2   8   9     2526.78     2376.55     69.24 o 
  -1   8   9     2211.81     2186.85     60.67 o 
   0   8   9     1764.81     1671.66     54.43 o 
   1   8   9      757.80      888.59     43.02 o 
   2   8   9       67.34       42.92     27.67 o 
   3   8   9      542.66      469.54     54.02 o 
   4   8   9     1633.97     1739.79    125.47 o 
   5   8   9      288.51      370.38     55.05 o 
   6   8   9      976.04     1185.24    146.02 o 
   7   8   9      455.54      388.58     63.69 o 
  -8   9   9       87.97      114.40     59.42 o 
  -7   9   9      419.48      376.80     97.89 o 
  -6   9   9      123.23       66.84     50.09 o 
  -5   9   9      449.80      392.86     56.46 o 
  -4   9   9       35.08       72.47     43.59 o 
  -3   9   9        5.16        0.00     38.62 o 
  -2   9   9      338.42      362.12     49.33 o 
  -1   9   9      433.57      475.64     41.83 o 
   0   9   9      139.76      141.97     30.50 o 
   1   9   9      326.67      298.60     41.55 o 
   2   9   9      489.70      477.55     49.65 o 
   3   9   9      165.34      183.99     35.73 o 
   4   9   9      304.59      369.64     54.65 o 
   5   9   9       17.69       17.10     72.47 o 
   6   9   9       78.44      129.45     55.82 o 
   7   9   9       10.49        0.00     52.71 o 
  -7  10   9      204.56      175.75     60.37 o 
  -6  10   9      724.23      660.09     69.60 o 
  -5  10   9        6.49        0.11     47.76 o 
  -4  10   9      216.80      156.31     50.09 o 
  -3  10   9      763.65      849.67    134.66 o 
  -2  10   9     2104.45     2067.33    179.55 o 
  -1  10   9       82.30       91.38     43.09 o 
   0  10   9     1924.50     1892.87     80.29 o 
   1  10   9      237.21      328.84     38.05 o 
   2  10   9      251.82      285.08     38.51 o 
   3  10   9      458.46      534.79     61.60 o 
   4  10   9     1040.28     1227.94     80.66 o 
   5  10   9      520.17      693.84     80.04 o 
   6  10   9      613.73      762.97    143.31 o 
  -7  11   9      336.56      424.55    111.41 o 
  -6  11   9       23.32       30.05     56.53 o 
  -5  11   9        9.15       73.86     53.47 o 
  -4  11   9      139.65      127.40     81.66 o 
  -3  11   9      163.57      223.26     53.52 o 
  -2  11   9       50.46       53.99     46.92 o 
  -1  11   9      589.59      705.21    175.22 o 
   0  11   9     1079.80     1180.49     88.83 o 
   1  11   9        5.76        0.00     49.73 o 
   2  11   9      274.62      238.15     51.45 o 
   3  11   9      112.59      106.03     52.05 o 
   4  11   9        5.48       62.89     53.47 o 
   5  11   9      439.34      575.41     72.27 o 
   6  11   9      254.19      301.99     68.02 o 
  -6  12   9      657.12      709.37    177.38 o 
  -5  12   9       24.73        2.86     62.73 o 
  -4  12   9     2360.64     2414.33    179.55 o 
  -3  12   9      249.34      221.05     56.94 o 
  -2  12   9      230.89      219.32     56.88 o 
  -1  12   9      200.22      161.60     61.65 o 
   0  12   9     1114.77     1025.96    188.20 o 
   1  12   9      320.52      400.48     49.16 o 
   2  12   9      867.65      869.93     64.55 o 
   3  12   9      322.82      470.82    160.62 o 
   4  12   9      104.34       45.73     62.73 o 
   5  12   9       58.11      124.60     61.54 o 
  -5  13   9     1870.03     1820.54    103.94 o 
  -4  13   9       94.13       88.17     60.03 o 
  -3  13   9     1481.57     1475.63    204.96 o 
  -2  13   9        1.36        0.00     51.94 o 
  -1  13   9     1384.18     1137.52    323.40 o 
   0  13   9      428.55      346.73     64.46 o 
   1  13   9     1264.93     1231.36    215.24 o 
   2  13   9       71.51      116.63     47.44 o 
   3  13   9      387.54      385.53     69.55 o 
   4  13   9      132.86      128.70     63.36 o 
  -3  14   9      245.04      194.13     66.92 o 
  -2  14   9      246.23      302.11     73.01 o 
  -1  14   9      238.57      246.76     66.33 o 
   0  14   9       25.85       14.22     57.35 o 
   1  14   9        3.48        0.00     59.52 o 
   2  14   9      148.27      150.83     63.83 o 
  -9   0  10       14.08        0.00     69.22 o 
  -8   0  10      190.49      217.40     73.55 o 
  -7   0  10      270.89      334.22     71.39 o 
  -6   0  10      400.72      337.46     65.98 o 
  -5   0  10     2745.79     2775.53     95.92 o 
  -4   0  10     5511.53     5623.83    147.64 o 
  -3   0  10      316.87      282.53     53.54 o 
  -2   0  10      500.99      561.69     43.09 o 
  -1   0  10     1031.92      986.24     54.08 o 
   0   0  10       94.61       75.20     26.01 o 
   1   0  10     1911.93     1883.42     67.83 o 
   2   0  10     5035.50     4825.05    189.28 o 
   3   0  10     4060.27     4077.66    175.22 o 
   4   0  10     1664.65     1477.47    114.65 o 
   5   0  10     9242.53     8533.88    305.01 o 
   6   0  10      552.23      448.87     87.61 o 
   7   0  10      475.10      398.03     88.69 o 
   8   0  10     1101.41     1281.70    128.71 o 
  -9   1  10      135.23      220.10     56.88 o 
  -8   1  10       67.95        0.00     43.93 o 
  -7   1  10       67.45       91.58     50.29 o 
  -6   1  10      477.21      451.22     50.86 o 
  -5   1  10      351.13      343.81     45.43 o 
  -4   1  10      103.95      169.60     26.74 o 
  -3   1  10       34.14        5.75     21.43 o 
  -2   1  10      544.26      613.41     55.15 o 
  -1   1  10      390.50      400.90     35.13 o 
   0   1  10      305.48      295.75     28.57 o 
   1   1  10        2.61        5.36     21.76 o 
   2   1  10      488.51      489.82     49.68 o 
   3   1  10     1732.62     1643.84     78.00 o 
   4   1  10     2033.58     1889.63     88.21 o 
   5   1  10      465.04      502.82     87.07 o 
   6   1  10      555.35      740.66     69.91 o 
   7   1  10      555.62      631.17     70.93 o 
   8   1  10      104.12      157.04     61.48 o 
  -9   2  10        2.85        0.00     59.49 o 
  -8   2  10      357.21      259.32     54.29 o 
  -7   2  10       24.11       13.22     56.24 o 
  -6   2  10      601.14      519.23     68.68 o 
  -5   2  10       93.15       35.61     30.28 o 
  -4   2  10     2886.10     2934.52     92.53 o 
  -3   2  10      731.90      720.18     35.32 o 
  -2   2  10     3241.71     3053.17     63.54 o 
  -1   2  10      261.24      300.95     30.17 o 
   0   2  10     3318.74     3076.69     82.49 o 
   1   2  10      180.56      176.02     26.84 o 
   2   2  10      955.93     1014.71     45.87 o 
   3   2  10       83.40      112.53     29.68 o 
   4   2  10       36.36        4.71     75.17 o 
   5   2  10       12.68        8.20     40.75 o 
   6   2  10       98.01       86.32     50.41 o 
   7   2  10       78.29       68.64     49.29 o 
   8   2  10        2.70       51.20     56.88 o 
  -9   3  10      406.16      371.39     76.25 o 
  -8   3  10       45.91       55.17     49.33 o 
  -7   3  10      326.52      246.27     50.86 o 
  -6   3  10       27.89       12.46     34.15 o 
  -5   3  10     2765.17     2736.16     73.54 o 
  -4   3  10       69.51       61.37     21.83 o 
  -3   3  10     2125.00     2236.18     57.60 o 
  -2   3  10      596.94      654.29     39.38 o 
  -1   3  10     3317.11     3209.21     78.49 o 
   0   3  10        2.76        0.00     21.63 o 
   1   3  10     2664.74     2483.93     88.08 o 
   2   3  10      187.27      170.38     29.91 o 
   3   3  10     3764.33     3886.91     94.81 o 
   4   3  10       15.25       57.21     36.17 o 
   5   3  10      167.36      193.84     50.14 o 
   6   3  10      595.24      588.04     65.70 o 
   7   3  10      177.06      237.77     57.67 o 
   8   3  10      468.09      366.66    101.67 o 
  -9   4  10      115.05      106.54     57.36 o 
  -8   4  10        0.29        0.00     54.08 o 
  -7   4  10        1.39        6.61     43.97 o 
  -6   4  10       35.42       37.70     31.74 o 
  -5   4  10      909.17      932.77     53.89 o 
  -4   4  10     1802.03     1961.53     60.09 o 
  -3   4  10     1515.56     1559.04     50.10 o 
  -2   4  10      331.90      382.31     40.90 o 
  -1   4  10      229.91      224.55     25.22 o 
   0   4  10        3.52       17.82     20.26 o 
   1   4  10     1122.87     1180.96     50.72 o 
   2   4  10      855.10      899.29     46.73 o 
   3   4  10       32.97       36.66     28.29 o 
   4   4  10      396.32      418.34     41.57 o 
   5   4  10      976.07      970.37    116.55 o 
   6   4  10      267.29      302.06     45.14 o 
   7   4  10       26.22       54.59     51.40 o 
   8   4  10        3.47        0.00     77.88 o 
  -9   5  10       33.98       43.05     59.49 o 
  -8   5  10      446.17      364.95     68.14 o 
  -7   5  10      768.77      701.61     94.10 o 
  -6   5  10      230.84      295.29     39.02 o 
  -5   5  10      214.58      234.89     35.08 o 
  -4   5  10       23.87       60.62     28.64 o 
  -3   5  10        1.05        0.00     22.49 o 
  -2   5  10      121.47       83.87     25.03 o 
  -1   5  10     3196.79     3133.22     68.08 o 
   0   5  10      509.98      581.26     44.62 o 
   1   5  10     1662.12     1483.33     48.22 o 
   2   5  10      927.18      979.74     59.27 o 
   3   5  10      515.54      584.25     37.32 o 
   4   5  10        2.89       12.80     27.47 o 
   5   5  10      639.36      658.97     67.50 o 
   6   5  10      849.26      781.44     64.37 o 
   7   5  10      408.97      233.63     97.34 o 
   8   5  10      453.43      293.12    106.00 o 
  -8   6  10      801.37      597.28     70.36 o 
  -7   6  10        9.56       52.98     38.76 o 
  -6   6  10      777.96      804.19    170.35 o 
  -5   6  10       66.28       36.08     39.12 o 
  -4   6  10     1001.21      963.57     81.12 o 
  -3   6  10       59.84       61.78     29.23 o 
  -2   6  10     2976.37     3053.91     69.59 o 
  -1   6  10       96.92      169.90     26.47 o 
   0   6  10     6589.47     6179.78    109.42 o 
   1   6  10     1121.04     1104.69     48.60 o 
   2   6  10     1036.20      975.96     44.27 o 
   3   6  10       56.68       55.76     28.37 o 
   4   6  10      684.86      684.49     42.87 o 
   5   6  10      273.45      271.37     36.99 o 
   6   6  10      810.66      715.56    141.13 o 
   7   6  10      745.03      624.97    159.00 o 
  -8   7  10      134.26       93.61     58.47 o 
  -7   7  10        7.54       13.70     60.57 o 
  -6   7  10       44.46       30.45     44.35 o 
  -5   7  10        0.62        0.00     39.57 o 
  -4   7  10        4.21       11.49     37.38 o 
  -3   7  10      410.92      430.77     38.40 o 
  -2   7  10        1.19       17.46     25.46 o 
  -1   7  10      936.17      949.20     46.81 o 
   0   7  10        1.10        0.00     24.10 o 
   1   7  10       54.57       62.31     27.08 o 
   2   7  10       32.69       21.29     27.10 o 
   3   7  10       14.01        0.00     28.37 o 
   4   7  10       28.73       31.22     31.94 o 
   5   7  10        5.91        0.00     37.78 o 
   6   7  10       27.07        0.00     42.32 o 
   7   7  10       23.46       37.81     53.82 o 
  -8   8  10      514.30      399.11     98.43 o 
  -7   8  10      380.13      374.21     62.16 o 
  -6   8  10     1089.84      986.41     81.12 o 
  -5   8  10       35.78       27.08     44.95 o 
  -4   8  10        6.61        0.00     40.02 o 
  -3   8  10      279.93      338.56     70.30 o 
  -2   8  10      333.41      431.14     39.33 o 
  -1   8  10       11.78       22.67     44.34 o 
   0   8  10     1937.85     1822.42     58.71 o 
   1   8  10     2071.24     2052.10     62.41 o 
   2   8  10      374.69      368.29     38.87 o 
   3   8  10      711.70      709.11     45.56 o 
   4   8  10      127.16       72.84     36.58 o 
   5   8  10      681.95      858.11    138.78 o 
   6   8  10     1538.52     1770.46     96.33 o 
   7   8  10      883.77     1099.11     90.99 o 
  -7   9  10      925.00      932.34     80.97 o 
  -6   9  10       13.29       70.18     52.51 o 
  -5   9  10      262.52      182.11     53.52 o 
  -4   9  10      173.82      160.64     49.55 o 
  -3   9  10        8.90       10.74     42.44 o 
  -2   9  10       97.42       62.51     45.43 o 
  -1   9  10     1653.71     1577.86     63.54 o 
   0   9  10      568.76      666.72     43.46 o 
   1   9  10      248.23      302.16     45.08 o 
   2   9  10     3674.11     3663.39    135.98 o 
   3   9  10       85.34        0.64     33.14 o 
   4   9  10     1082.15     1217.45    103.10 o 
   5   9  10     1187.33     1233.87    194.46 o 
   6   9  10      745.73      799.86     78.00 o 
  -6  10  10       24.36       68.83     56.35 o 
  -5  10  10       88.52       68.83     94.64 o 
  -4  10  10      711.79      708.68    214.16 o 
  -3  10  10      224.10      251.85     53.92 o 
  -2  10  10      501.72      481.57     64.90 o 
  -1  10  10       20.64        0.00     43.21 o 
   0  10  10       23.09        0.00     33.71 o 
   1  10  10     1058.77     1186.09     55.63 o 
   2  10  10      430.99      496.62     44.76 o 
   3  10  10       68.09       89.32     43.40 o 
   4  10  10       13.48        0.00     40.72 o 
   5  10  10        2.14        0.00     51.52 o 
  -6  11  10        2.07        0.00     58.21 o 
  -5  11  10     2151.41     2035.58    146.02 o 
  -4  11  10       13.29       16.22     52.71 o 
  -3  11  10     1051.57     1367.36     84.09 o 
  -2  11  10       75.34       71.47     52.35 o 
  -1  11  10     1844.04     1789.37     91.20 o 
   0  11  10      255.32      255.91     56.58 o 
   1  11  10     1526.11     1593.60     73.14 o 
   2  11  10       14.29       45.84     42.00 o 
   3  11  10      985.81     1047.57    109.76 o 
   4  11  10       12.56        0.00     46.83 o 
   5  11  10       42.29        0.00     91.94 o 
  -5  12  10       87.05       50.84     61.18 o 
  -4  12  10      806.45      768.00    115.73 o 
  -3  12  10       24.71        0.00     52.01 o 
  -2  12  10      587.68      576.32     78.42 o 
  -1  12  10      291.24      295.37     94.10 o 
   0  12  10     1080.79     1166.84    212.54 o 
   1  12  10       15.30       36.77     44.26 o 
   2  12  10      511.22      507.59     57.40 o 
   3  12  10       14.84       38.97     47.84 o 
   4  12  10       94.98      101.22     51.99 o 
  -3  13  10        0.45       27.04     58.89 o 
  -2  13  10      301.43      350.44     69.14 o 
  -1  13  10       67.50       19.08     57.22 o 
   0  13  10        1.65       24.88     56.60 o 
   1  13  10       83.14       86.07     60.63 o 
   2  13  10        8.39       18.01     46.92 o 
  -9   1  11      538.99      387.14    107.08 o 
  -8   1  11        3.49        7.03     48.11 o 
  -7   1  11      223.36      201.08     48.79 o 
  -6   1  11      122.35       96.26     43.59 o 
  -5   1  11      679.13      626.24     42.62 o 
  -4   1  11      254.49      268.09     35.13 o 
  -3   1  11     3011.78     3038.79     84.62 o 
  -2   1  11      152.39      143.18     25.26 o 
  -1   1  11     1614.40     1514.39     53.75 o 
   0   1  11      615.14      685.98     59.46 o 
   1   1  11      755.83      737.91     56.18 o 
   2   1  11        0.88        0.00     34.74 o 
   3   1  11      595.50      546.69     55.77 o 
   4   1  11      607.27      652.17    102.75 o 
   5   1  11      536.70      491.09     64.03 o 
   6   1  11      447.10      468.81     68.06 o 
   7   1  11      168.91      208.87     63.07 o 
   8   1  11      351.65      311.18     68.02 o 
  -8   2  11      444.39      347.94     58.65 o 
  -7   2  11        2.51        0.00     42.96 o 
  -6   2  11       72.36       28.98     35.82 o 
  -5   2  11      878.47      888.63     62.86 o 
  -4   2  11     1036.16     1100.51     45.25 o 
  -3   2  11      319.80      319.57     30.70 o 
  -2   2  11     2833.12     2872.83     91.54 o 
  -1   2  11      946.33      954.50     46.47 o 
   0   2  11      398.72      405.80     34.91 o 
   1   2  11        0.71        0.00     23.03 o 
   2   2  11      697.87      672.57     43.38 o 
   3   2  11      453.50      504.47     55.05 o 
   4   2  11     1221.20     1133.24     81.12 o 
   5   2  11     2938.95     2868.34    116.86 o 
   6   2  11       96.68      106.08     53.15 o 
   7   2  11     1316.00     1333.78     94.06 o 
  -8   3  11       98.20        0.00     51.38 o 
  -7   3  11       38.66        0.00     43.81 o 
  -6   3  11       69.89       10.88     36.87 o 
  -5   3  11      197.64      264.21     75.79 o 
  -4   3  11      178.91      221.23     51.61 o 
  -3   3  11       12.13       23.50     29.66 o 
  -2   3  11       30.23       62.01     28.87 o 
  -1   3  11      800.22      828.17     45.00 o 
   0   3  11       90.32      126.54     29.74 o 
   1   3  11     2156.87     2101.04     67.26 o 
   2   3  11      120.77      108.74     31.62 o 
   3   3  11      153.22      120.20     33.35 o 
   4   3  11      791.99      887.48     70.93 o 
   5   3  11        5.92        0.00     47.34 o 
   6   3  11      205.63      154.45     56.12 o 
   7   3  11       22.20       54.33     56.51 o 
  -8   4  11      459.33      304.10     61.17 o 
  -7   4  11       26.37        0.00     47.58 o 
  -6   4  11      618.59      572.47     58.06 o 
  -5   4  11      474.31      524.81     83.82 o 
  -4   4  11      532.93      587.68     47.52 o 
  -3   4  11      272.98      288.25     38.04 o 
  -2   4  11     2496.90     2529.36     88.27 o 
  -1   4  11       31.61       34.79     27.32 o 
   0   4  11     4461.93     4305.32    100.86 o 
   1   4  11      242.88      254.76     33.67 o 
   2   4  11     3068.04     2977.05    147.72 o 
   3   4  11      690.28      703.65     47.93 o 
   4   4  11     1202.63     1330.77     63.36 o 
   5   4  11      239.57      286.95     58.36 o 
   6   4  11     1102.47     1317.35     87.92 o 
   7   4  11      115.25       94.42     61.60 o 
  -8   5  11        0.58        0.00     52.39 o 
  -7   5  11      126.68      117.17     62.19 o 
  -6   5  11       55.43       99.30     48.13 o 
  -5   5  11      264.24      236.31     46.19 o 
  -4   5  11      123.13      157.55     33.84 o 
  -3   5  11     1300.48     1495.38     76.88 o 
  -2   5  11      490.53      541.90     54.56 o 
  -1   5  11     2677.26     2447.84     74.05 o 
   0   5  11      151.68      217.18     52.82 o 
   1   5  11     1343.22     1321.99     57.10 o 
   2   5  11       34.18       90.24     32.40 o 
   3   5  11     1811.85     1807.90     69.46 o 
   4   5  11       17.95       26.33     34.51 o 
   5   5  11      711.35      766.12     55.79 o 
   6   5  11        3.86       48.91     53.49 o 
   7   5  11       12.52       60.57     94.10 o 
  -8   6  11       35.76       12.98     80.04 o 
  -7   6  11      278.22      301.77     86.53 o 
  -6   6  11      458.15      470.52     75.71 o 
  -5   6  11       12.35       23.12     41.30 o 
  -4   6  11        0.60        0.00     37.10 o 
  -3   6  11        1.99        0.00     26.30 o 
  -2   6  11      897.03      887.40     46.05 o 
  -1   6  11      893.05      979.92     43.87 o 
   0   6  11       68.91       38.54     27.02 o 
   1   6  11      276.16      369.79     47.39 o 
   2   6  11       10.23       13.82     32.45 o 
   3   6  11     1230.96     1276.44     66.76 o 
   4   6  11       75.39      111.50     38.20 o 
   5   6  11      465.35      538.18     62.31 o 
   6   6  11      222.59      232.62     94.10 o 
   7   6  11      281.92      226.06    103.83 o 
  -7   7  11      643.35      740.90     99.51 o 
  -6   7  11      197.53      142.41     52.46 o 
  -5   7  11      825.24      920.55    129.25 o 
  -4   7  11       56.06       26.23     42.50 o 
  -3   7  11      198.05      206.05     35.52 o 
  -2   7  11      163.51      223.41     33.10 o 
  -1   7  11     1212.30     1166.04     54.93 o 
   0   7  11        0.90        0.00     26.54 o 
   1   7  11      596.53      551.72     49.80 o 
   2   7  11     1935.03     1936.60     62.77 o 
   3   7  11       38.25       65.87     37.54 o 
   4   7  11     1074.45     1180.78     79.97 o 
   5   7  11      318.33      320.21     79.50 o 
   6   7  11      632.04      620.36     77.67 o 
  -7   8  11       66.54       87.14     56.04 o 
  -6   8  11      471.18      504.84     65.44 o 
  -5   8  11        1.32        3.14     47.53 o 
  -4   8  11        6.29        0.00     46.51 o 
  -3   8  11       54.51        0.00     41.88 o 
  -2   8  11       93.93       91.58     34.03 o 
  -1   8  11       14.34        3.48     28.34 o 
   0   8  11      638.69      578.14     41.62 o 
   1   8  11      639.53      648.66     63.38 o 
   2   8  11       33.08       29.86     31.84 o 
   3   8  11      832.60      813.88    120.51 o 
   4   8  11        1.58        0.00     31.89 o 
   5   8  11       34.69       11.59     51.17 o 
   6   8  11      198.29      153.32     67.60 o 
  -6   9  11       77.34      111.49     58.65 o 
  -5   9  11      373.18      313.59     87.07 o 
  -4   9  11       21.87        0.00     97.89 o 
  -3   9  11     1255.01     1138.87     85.99 o 
  -2   9  11       36.08       59.29     49.75 o 
  -1   9  11      663.32      614.95     50.55 o 
   0   9  11       20.53       43.81     33.05 o 
   1   9  11      457.59      503.08     54.80 o 
   2   9  11       15.23        0.00     32.81 o 
   3   9  11      146.04      105.09     38.04 o 
   4   9  11       36.84       58.48     44.26 o 
   5   9  11      309.08      253.50     99.84 o 
  -5  10  11       40.29        0.00     53.47 o 
  -4  10  11      709.47      788.98    171.98 o 
  -3  10  11       77.72       63.91     51.59 o 
  -2  10  11      808.38      825.99     96.26 o 
  -1  10  11      107.05      142.46     51.62 o 
   0  10  11     1319.17     1243.05     86.24 o 
   1  10  11       58.09       40.47     35.79 o 
   2  10  11      856.23      927.38     81.78 o 
   3  10  11      494.49      522.96     57.55 o 
   4  10  11      207.34      204.25     53.07 o 
  -4  11  11       92.80       71.97     57.99 o 
  -3  11  11        0.61        0.00     52.71 o 
  -2  11  11      168.94      236.80     59.86 o 
  -1  11  11       66.59       12.12     51.09 o 
   0  11  11       47.14      117.90     54.30 o 
   1  11  11      344.46      368.95     53.52 o 
   2  11  11      232.48      310.73     52.85 o 
   3  11  11        4.22        6.99     45.82 o 
  -3  12  11       99.25      124.63     63.42 o 
  -2  12  11      711.14      523.67     72.55 o 
  -1  12  11      348.68      312.80     89.77 o 
   0  12  11       69.58       16.97     66.52 o 
   1  12  11        0.77        0.00     56.21 o 
   2  12  11      588.76      678.89    110.05 o 
  -8   0  12      469.39      314.75     85.45 o 
  -7   0  12        3.05        0.00     65.98 o 
  -6   0  12      273.22      228.22     70.30 o 
  -5   0  12      139.19       98.44     47.12 o 
  -4   0  12     1043.93      903.61     68.14 o 
  -3   0  12      869.14      999.36     62.37 o 
  -2   0  12     3029.18     3063.11    148.18 o 
  -1   0  12       84.51      191.44     58.41 o 
   0   0  12      453.55      422.91     71.39 o 
   1   0  12      396.01      301.77     62.73 o 
   2   0  12       71.47      152.51     65.98 o 
   3   0  12       90.60      192.53     65.98 o 
   4   0  12      557.38      590.56     97.34 o 
   5   0  12     1075.49      975.61    115.73 o 
   6   0  12      340.24      355.85     96.26 o 
   7   0  12     1297.14     1315.23    141.69 o 
  -8   1  12        2.53        0.00     92.48 o 
  -7   1  12      194.68      134.12     51.24 o 
  -6   1  12       23.69        0.00     42.75 o 
  -5   1  12       57.35       66.50     32.21 o 
  -4   1  12      390.88      397.40     36.28 o 
  -3   1  12      787.47      798.94     49.79 o 
  -2   1  12       73.04       70.34     31.61 o 
  -1   1  12      174.95      153.45     30.90 o 
   0   1  12       33.72       32.33     35.73 o 
   1   1  12       16.02       20.18     37.58 o 
   2   1  12       17.33        0.00     38.35 o 
   3   1  12       39.80       28.86     43.73 o 
   4   1  12       52.53       26.77     48.56 o 
   5   1  12        7.25       44.35     51.24 o 
   6   1  12      771.91      720.22     79.36 o 
   7   1  12       31.51       29.16     61.39 o 
  -8   2  12        1.04       31.30     53.47 o 
  -7   2  12       59.41       64.50     50.20 o 
  -6   2  12       57.88       21.75     38.16 o 
  -5   2  12       86.84       60.33     32.81 o 
  -4   2  12      157.79      121.63     37.18 o 
  -3   2  12      342.63      427.70     74.30 o 
  -2   2  12      188.89      189.38     50.20 o 
  -1   2  12      417.06      496.02     41.15 o 
   0   2  12      916.47      983.27     50.67 o 
   1   2  12      676.25      764.96     62.70 o 
   2   2  12     1278.36     1265.79     76.30 o 
   3   2  12       57.22       98.75     48.45 o 
   4   2  12      349.97      388.59     62.24 o 
   5   2  12      145.51      204.79     76.79 o 
   6   2  12      606.55      669.62     78.50 o 
   7   2  12        8.34       22.88     60.83 o 
  -7   3  12      212.21      211.97     55.77 o 
  -6   3  12      211.10      101.59     75.71 o 
  -5   3  12      649.28      606.64    115.73 o 
  -4   3  12       33.32       44.13     36.48 o 
  -3   3  12     1387.67     1369.91     62.34 o 
  -2   3  12      153.96      224.65     35.87 o 
  -1   3  12     1850.70     1766.15     73.19 o 
   0   3  12      586.28      750.36     48.03 o 
   1   3  12     1767.09     1714.17     67.77 o 
   2   3  12      759.80      817.43     80.58 o 
   3   3  12     1784.22     1676.64    123.84 o 
   4   3  12      263.12      306.20    151.42 o 
   5   3  12      849.29      915.35     80.48 o 
   6   3  12      459.73      355.51     95.18 o 
  -7   4  12       74.55        0.00     74.63 o 
  -6   4  12       20.22        0.00     68.14 o 
  -5   4  12       24.22        0.00     43.59 o 
  -4   4  12        0.63        0.00     36.12 o 
  -3   4  12      178.57      223.23     52.87 o 
  -2   4  12      967.19     1082.54     54.62 o 
  -1   4  12      147.06      181.87     35.49 o 
   0   4  12      305.37      311.47     39.45 o 
   1   4  12      230.77      217.41     37.71 o 
   2   4  12        0.17       16.07     33.58 o 
   3   4  12       71.80       49.95     82.74 o 
   4   4  12      874.38      820.73     74.84 o 
   5   4  12       11.60       63.20     54.51 o 
   6   4  12       64.54       17.98     56.81 o 
  -7   5  12      101.98       10.82     77.88 o 
  -6   5  12       40.44       91.94     77.88 o 
  -4   5  12        5.63        0.00     44.89 o 
  -3   5  12       46.00       89.84     36.63 o 
  -2   5  12       14.43        9.27     30.95 o 
  -1   5  12      522.72      461.46     43.53 o 
   0   5  12      157.29      158.60     35.59 o 
   1   5  12     1444.77     1393.96    101.26 o 
   2   5  12      573.00      545.48     46.49 o 
   3   5  12      732.53      763.65     56.33 o 
   4   5  12      487.83      491.92     65.98 o 
   5   5  12       42.35       10.87     78.42 o 
   6   5  12       80.80      132.88     60.29 o 
  -6   6  12      847.54      740.90    104.92 o 
  -5   6  12        9.14       55.16     74.63 o 
  -4   6  12      290.26      398.03     83.28 o 
  -3   6  12      170.31      136.38     40.69 o 
  -2   6  12       65.47       47.32     34.85 o 
  -1   6  12        5.86       29.06     47.39 o 
   0   6  12      643.86      672.44     49.80 o 
   1   6  12     1065.70     1069.72     57.94 o 
   2   6  12     1604.34     1588.72     69.97 o 
   3   6  12      611.24      623.46     53.79 o 
   4   6  12      278.55      284.91     49.02 o 
   5   6  12      308.88      285.53     65.23 o 
  -6   7  12        5.19       76.60     53.51 o 
  -5   7  12       78.47        5.41     77.88 o 
  -4   7  12       54.65       44.35     70.30 o 
  -3   7  12        7.82       61.65     63.81 o 
  -2   7  12      204.28      273.89     43.04 o 
  -1   7  12       22.35        0.77     35.08 o 
   0   7  12      173.38      132.26     38.44 o 
   1   7  12        0.68        0.00     35.79 o 
   2   7  12      199.47      154.90     40.34 o 
   3   7  12       25.55        6.30     38.64 o 
   4   7  12        0.48        0.00     42.41 o 
   5   7  12      137.13      199.06     60.71 o 
  -5   8  12       23.97       69.11     54.56 o 
  -4   8  12     1118.27     1123.46    115.19 o 
  -3   8  12       48.09       29.92     46.27 o 
  -2   8  12      106.41      121.82     48.53 o 
  -1   8  12      115.51      157.14     41.37 o 
   0   8  12       22.42        0.00     34.83 o 
   1   8  12       17.43        0.00     38.11 o 
   2   8  12      452.29      416.81     53.37 o 
   3   8  12      248.28      245.06     47.98 o 
   4   8  12       16.58        0.00     43.31 o 
  -5   9  12     1133.18     1161.65    116.81 o 
  -4   9  12       14.73       69.83     54.67 o 
  -3   9  12      454.89      500.72     64.60 o 
  -2   9  12        3.31        6.05     45.46 o 
  -1   9  12      680.48      618.69     53.68 o 
   0   9  12      289.66      307.50     43.31 o 
   1   9  12      567.20      502.77     52.69 o 
   2   9  12      115.17      143.09     44.85 o 
   3   9  12       62.92        7.06     43.34 o 
   4   9  12      329.15      295.36     66.37 o 
  -4  10  12       55.99       79.51     57.99 o 
  -3  10  12        5.26        0.00     73.55 o 
  -2  10  12      137.71      102.59     55.05 o 
  -1  10  12      649.58      688.10     70.74 o 
   0  10  12        0.57       10.88     41.18 o 
   1  10  12       47.09        0.00     38.63 o 
   2  10  12        6.81       21.71     38.04 o 
   3  10  12       89.67       92.29     57.02 o 
  -2  11  12      250.19      204.84     63.09 o 
  -1  11  12      971.33      837.31     96.80 o 
   0  11  12      327.02      331.00     66.53 o 
   1  11  12      731.88      766.45     72.50 o 
  -7   1  13      407.20      328.32     90.31 o 
  -6   1  13       46.34        0.00     42.68 o 
  -5   1  13      408.33      418.57     57.10 o 
  -4   1  13        4.09       17.90     36.81 o 
  -3   1  13      526.32      600.93     47.18 o 
  -2   1  13       23.72       15.34     45.10 o 
  -1   1  13      926.38     1082.67     73.80 o 
   0   1  13      596.61      555.18     58.13 o 
   1   1  13      416.52      421.01     66.52 o 
   2   1  13        5.75        0.00     46.23 o 
   3   1  13       67.89       21.04     55.16 o 
   4   1  13      400.45      398.93     66.53 o 
   5   1  13      505.13      540.80     72.80 o 
  -6   2  13      341.67      324.16    106.00 o 
  -5   2  13        2.87        0.00     42.44 o 
  -4   2  13      116.80      142.56     41.37 o 
  -3   2  13      101.83      141.56     38.98 o 
  -2   2  13     1526.87     1629.47     66.64 o 
  -1   2  13        2.63        0.00     39.49 o 
   0   2  13     1943.68     1759.33     89.47 o 
   1   2  13      306.69      315.11     53.92 o 
   2   2  13      131.00      131.73     50.82 o 
   3   2  13        1.58       14.84     49.99 o 
   4   2  13       94.14       86.47     65.44 o 
   5   2  13       20.79       63.79     58.83 o 
  -6   3  13       60.70       78.96     74.63 o 
  -5   3  13      159.62      157.18     60.03 o 
  -4   3  13        0.82       14.05     38.89 o 
  -3   3  13       10.56        0.00     34.17 o 
  -2   3  13      134.61      121.37     37.93 o 
  -1   3  13      327.05      373.69     48.57 o 
   0   3  13       12.56       57.23     45.70 o 
   1   3  13      136.47      128.56     74.63 o 
   2   3  13      101.35      141.48     52.35 o 
   3   3  13      192.05      163.26     55.82 o 
   4   3  13      430.10      478.71     67.25 o 
   5   3  13      250.65      273.70     78.96 o 
  -6   4  13      445.92      351.52     90.85 o 
  -5   4  13      260.14      236.38     56.12 o 
  -4   4  13       81.70      185.31     45.74 o 
  -3   4  13      358.93      390.92     66.68 o 
  -2   4  13      239.71      312.79     41.70 o 
  -1   4  13      198.48      238.99     39.33 o 
   0   4  13      433.11      462.63     71.57 o 
   1   4  13      469.61      525.29    137.36 o 
   2   4  13     1470.94     1538.86     92.46 o 
   3   4  13      824.12     1012.17     96.80 o 
   4   4  13      250.99      188.19     83.82 o 
   5   4  13      548.22      509.35     78.23 o 
  -6   5  13        0.38        0.00     76.79 o 
  -5   5  13        6.46        5.41     73.55 o 
  -4   5  13       97.59       59.54     90.85 o 
  -3   5  13       41.38       98.66     40.78 o 
  -2   5  13       41.59       70.64     37.86 o 
  -1   5  13      422.15      484.37     56.04 o 
   0   5  13      495.77      497.50     47.06 o 
   1   5  13      238.85      230.84     41.75 o 
   2   5  13      401.65      453.16     91.94 o 
   3   5  13      200.60      194.60     61.39 o 
   4   5  13      614.22      696.22     94.64 o 
  -5   6  13       94.59       25.96     77.88 o 
  -4   6  13      279.17      286.63     84.37 o 
  -3   6  13       69.76       54.38     59.33 o 
  -2   6  13      225.13      207.15     42.83 o 
  -1   6  13        8.64        0.00     33.11 o 
   0   6  13       24.34       11.26     37.16 o 
   1   6  13      489.82      600.17     53.12 o 
   2   6  13      120.34      119.00     42.11 o 
   3   6  13        3.84       37.10     56.35 o 
   4   6  13       91.72       94.73     61.54 o 
  -5   7  13      848.12      700.88    111.41 o 
  -4   7  13        8.20       63.81     72.47 o 
  -3   7  13     1146.68     1356.33    118.98 o 
  -2   7  13       19.12        0.00     48.00 o 
  -1   7  13      298.01      250.00     44.54 o 
   0   7  13       53.63      104.63     41.88 o 
   1   7  13     1187.66     1194.80    115.91 o 
   2   7  13       26.33       59.66     42.47 o 
   3   7  13      356.40      392.29     53.75 o 
  -4   8  13      404.68      497.54    101.67 o 
  -3   8  13      148.41      173.06     77.88 o 
  -2   8  13      118.70      186.04     75.71 o 
  -1   8  13       66.92      102.52     43.50 o 
   0   8  13        2.27       30.96     40.06 o 
   1   8  13       32.30       12.07     40.42 o 
   2   8  13      187.28      161.61     61.48 o 
   3   8  13      201.25      267.90     51.93 o 
  -2   9  13       46.22       85.45     75.71 o 
  -1   9  13      154.72       81.87     46.13 o 
   0   9  13       49.99        0.00     44.36 o 
   1   9  13      221.73      171.59     47.54 o 
  -5   0  14      130.44       72.47     82.20 o 
  -4   0  14      198.25      298.52     85.45 o 
  -3   0  14        1.36        0.00     68.14 o 
  -2   0  14      717.91      814.45    101.67 o 
  -1   0  14       16.67        0.00     70.30 o 
   0   0  14     2744.02     2378.45    147.10 o 
   1   0  14       11.77       49.75     70.30 o 
   2   0  14      614.83      699.80     97.34 o 
   3   0  14      104.66      140.61     84.37 o 
   4   0  14      231.81      382.89    103.83 o 
  -5   1  14      165.86      186.89     62.05 o 
  -4   1  14       88.61       64.20     54.24 o 
  -3   1  14       96.83       84.09     53.15 o 
  -2   1  14       43.14       15.47     50.86 o 
  -1   1  14      509.92      608.14     64.79 o 
   0   1  14       10.93        8.40    104.38 o 
   1   1  14      322.65      355.08     57.56 o 
   2   1  14       69.44       71.36     53.47 o 
   3   1  14       34.38       86.60     51.86 o 
   4   1  14       76.76       58.54     71.93 o 
  -5   2  14       83.62       31.02     46.33 o 
  -4   2  14      145.84      119.67     44.71 o 
  -3   2  14        2.00        0.00     50.32 o 
  -2   2  14       19.50        0.00     49.71 o 
  -1   2  14       90.22       29.18     48.50 o 
   0   2  14       50.03       32.40     55.16 o 
   1   2  14       41.66       58.51     70.30 o 
   2   2  14      127.10      114.73     56.46 o 
   3   2  14      214.81      263.57     60.49 o 
   4   2  14      211.32      234.70     63.47 o 
  -5   3  14      246.29      279.74    106.54 o 
  -4   3  14       80.73      140.69     45.12 o 
  -3   3  14      187.43      186.93     44.68 o 
  -2   3  14        0.72       40.07     49.88 o 
  -1   3  14      281.77      253.96     53.79 o 
   0   3  14      203.03      150.34     52.01 o 
   1   3  14      297.68      345.39     62.24 o 
   2   3  14      775.24      819.90     77.06 o 
   3   3  14       40.48       58.16     54.29 o 
  -4   4  14       25.93       50.53     45.81 o 
  -3   4  14        1.06       10.72     40.10 o 
  -2   4  14       10.14        5.81     36.81 o 
  -1   4  14       30.97       59.84     51.40 o 
   0   4  14      126.92       93.00     53.39 o 
   1   4  14      210.38      172.19     58.88 o 
   2   4  14        7.65       12.10     86.53 o 
   3   4  14      323.03      374.70     70.30 o 
  -4   5  14        2.59       57.26     51.17 o 
  -3   5  14      616.80      695.12     57.62 o 
  -2   5  14       77.21       97.12     40.97 o 
  -1   5  14       42.64        0.00     38.32 o 
   0   5  14        8.49       22.21     51.59 o 
   1   5  14       82.67        8.83     55.05 o 
   2   5  14       18.98       40.66     99.51 o 
   3   5  14      118.69       79.59     72.47 o 
  -3   6  14       14.86       67.58     45.80 o 
  -2   6  14      463.59      425.93     50.81 o 
  -1   6  14        7.88        0.00     37.88 o 
   0   6  14       70.33       97.37     41.83 o 
   1   6  14       38.16       58.27     53.59 o 
   2   6  14      356.85      251.40     66.66 o 
  -2   7  14        7.07       47.78     43.78 o 
  -1   7  14       16.31        0.00     41.79 o 
   0   7  14        0.23        0.00     38.51 o 
  -2   1  15       56.86      102.49     57.22 o 
  -1   1  15      285.11      243.11     82.20 o 
   0   1  15       19.00        9.58     53.72 o 
   1   1  15      600.24      645.92     87.07 o 
  -2   2  15       17.28       24.19     55.05 o 
  -1   2  15        1.74        3.26     56.97 o 
   0   2  15      488.01      525.33     68.45 o 
   1   2  15      139.48      201.00     82.74 o 
  -1   3  15        0.90       33.61     53.90 o 
   0   3  15        9.42       45.86     58.76 o 
                                                 
